# Supplementary material for: Bruchid beetle ovipositioning mediated defense responses in black gram pods
Source: BMC Plant Biol. 2021 Jan 11;21:38. doi: 10.1186/s12870-020-02796-4 (PMC7802178; doi:10.1186/s12870-020-02796-4)
Supplement: Supplementary file 1 — Additional file 1: Table S1: KEGG pathway annotation of 4322 CDSs of IC-8219 cultivar and 3551 CDSs of T-9 cultivar. [file 12870_2020_2796_MOESM1_ESM.xlsx]

## Sheet: KEGG Pathway_IC-8219
			Additional file 1: Table S1_KEGG pathway annotation of 4322 CDSs of IC-8219 cultivar
			Major categories	Predicted pathway class	All CDSs with pathway annotation (4,322)		Specific pathway name	Pathway id	List of CDSs
			Metabolism	1. Carbohydrate metabolism	361	0.0835	1. Glycolysis / Gluconeogenesis	[PATH:ko00010]	CDS_7128_Unigene_17315_Transcript_33224; CDS_14520_Unigene_26088_Transcript_53359; CDS_14520_Unigene_26088_Transcript_53359; CDS_14525_Unigene_26092_Transcript_53363; CDS_14779_Unigene_26407_Transcript_54012; CDS_22688_Unigene_36039_Transcript_74196; CDS_1302_Unigene_11245_Transcript_20289; CDS_24034_Unigene_37760_Transcript_77920; CDS_8848_Unigene_19379_Transcript_38403; CDS_32561_Unigene_9975_T…
							2. Citrate cycle (TCA cycle)	[PATH:ko00020]	CDS_8638_Unigene_19115_Transcript_37693; CDS_18004_Unigene_30253_Transcript_61948; CDS_18011_Unigene_30258_Transcript_61957; CDS_9132_Unigene_19715_Transcript_39264; CDS_9133_Unigene_19716_Transcript_39266; CDS_9969_Unigene_20772_Transcript_41524; CDS_9970_Unigene_20773_Transcript_41525; CDS_9972_Unigene_20775_Transcript_41529; CDS_9973_Unigene_20776_Transcript_41531; CDS_18411_Unigene_3068_Trans…
							3. Pentose phosphate pathway	[PATH:ko00030]	CDS_14779_Unigene_26407_Transcript_54012; CDS_22688_Unigene_36039_Transcript_74196; CDS_3653_Unigene_13631_Transcript_24641; CDS_3654_Unigene_13632_Transcript_24642; CDS_5611_Unigene_156_Transcript_357; CDS_4327_Unigene_14305_Transcript_26029; CDS_11681_Unigene_22779_Transcript_45630; CDS_7249_Unigene_17469_Transcript_33594; CDS_7251_Unigene_17470_Transcript_33595; CDS_20853_Unigene_33763_Transcr…
							4. Pentose and glucuronate interconversions	[PATH:ko00040]	CDS_2709_Unigene_12629_Transcript_22736; CDS_3394_Unigene_13348_Transcript_24074; CDS_8403_Unigene_18846_Transcript_37033; CDS_14704_Unigene_26293_Transcript_53795; CDS_3849_Unigene_13832_Transcript_25020; CDS_11579_Unigene_22659_Transcript_45416; CDS_17309_Unigene_29435_Transcript_60178; CDS_17315_Unigene_29440_Transcript_60190; CDS_2896_Unigene_12823_Transcript_23058; CDS_5431_Unigene_15511_Tra…
							5. Fructose and mannose metabolism	[PATH:ko00051]	CDS_1576_Unigene_11492_Transcript_20704; CDS_5708_Unigene_15802_Transcript_29837; CDS_7879_Unigene_18263_Transcript_35743; CDS_2229_Unigene_12136_Transcript_21850; CDS_11916_Unigene_23044_Transcript_46199; CDS_11926_Unigene_23056_Transcript_46214; CDS_7398_Unigene_17654_Transcript_34098; CDS_27660_Unigene_5172_Transcript_10275; CDS_9595_Unigene_20339_Transcript_40682; CDS_9596_Unigene_20339_Trans…
							6. Galactose metabolism	[PATH:ko00052]	CDS_32250_Unigene_9664_Transcript_17584; CDS_7812_Unigene_18180_Transcript_35579; CDS_14241_Unigene_25683_Transcript_51593; CDS_23095_Unigene_36550_Transcript_75283; CDS_2896_Unigene_12823_Transcript_23058; CDS_5431_Unigene_15511_Transcript_29062; CDS_5555_Unigene_15628_Transcript_29342; CDS_7128_Unigene_17315_Transcript_33224; CDS_14520_Unigene_26088_Transcript_53359; CDS_14525_Unigene_26092_Tra…
							7. Ascorbate and aldarate metabolism	[PATH:ko00053]	CDS_17309_Unigene_29435_Transcript_60178, CDS_17315_Unigene_29440_Transcript_60190; CDS_11579_Unigene_22659_Transcript_45416; CDS_3748_Unigene_13738_Transcript_24804; CDS_7807_Unigene_18174_Transcript_35572; CDS_20428_Unigene_33181_Transcript_68162; CDS_20432_Unigene_33184_Transcript_68167; CDS_32570_Unigene_9986_Transcript_18101; CDS_18484_Unigene_3077_Transcript_6741; CDS_5649_Unigene_1573_Tran…
							8. Starch and sucrose metabolism	[PATH:ko00500]	CDS_17144_Unigene_29242_Transcript_59841; CDS_6234_Unigene_16348_Transcript_31010; CDS_6235_Unigene_16349_Transcript_31011; CDS_11574_Unigene_22642_Transcript_45358; CDS_16876_Unigene_28902_Transcript_59206; CDS_16883_Unigene_28912_Transcript_59220; CDS_22914_Unigene_36291_Transcript_74733; CDS_23845_Unigene_37493_Transcript_77333; CDS_2896_Unigene_12823_Transcript_23058; CDS_5431_Unigene_15511_T…
							9. Amino sugar and nucleotide sugar metabolism	[PATH:ko00520]	CDS_10198_Unigene_21025_Transcript_42079; CDS_27163_Unigene_4665_Transcript_9470; CDS_31190_Unigene_8606_Transcript_15836; CDS_31191_Unigene_8607_Transcript_15838; CDS_31192_Unigene_8607_Transcript_15838; CDS_14220_Unigene_25657_Transcript_51549; CDS_28954_Unigene_6467_Transcript_12370; CDS_20834_Unigene_33730_Transcript_69320; CDS_20837_Unigene_33737_Transcript_69329; CDS_3549_Unigene_13515_Tran…
							10. Pyruvate metabolism	[PATH:ko00620]	CDS_28575_Unigene_6086_Transcript_11770; CDS_20466_Unigene_33230_Transcript_68262; CDS_20469_Unigene_33232_Transcript_68264; CDS_23897_Unigene_37595_Transcript_77560; CDS_23902_Unigene_37604_Transcript_77573; CDS_1928_Unigene_11826_Transcript_21240; CDS_26822_Unigene_4328_Transcript_8889; CDS_5309_Unigene_15404_Transcript_28879; CDS_5310_Unigene_15405_Transcript_28880; CDS_23306_Unigene_3681_Tran…
							11. Glyoxylate and dicarboxylate metabolism	[PATH:ko00630]	CDS_20600_Unigene_33424_Transcript_68655; CDS_20601_Unigene_33425_Transcript_68659; CDS_4167_Unigene_14128_Transcript_25590; CDS_4168_Unigene_14129_Transcript_25593; CDS_2085_Unigene_11980_Transcript_21540; CDS_4326_Unigene_14303_Transcript_26024; CDS_6865_Unigene_17013_Transcript_32556; CDS_8638_Unigene_19115_Transcript_37693; CDS_18004_Unigene_30253_Transcript_61948; CDS_18011_Unigene_30258_Tra…
							12. Propanoate metabolism	[PATH:ko00640]	CDS_28575_Unigene_6086_Transcript_11770; CDS_1000_Unigene_10943_Transcript_19740; CDS_17584_Unigene_29749_Transcript_60852; CDS_28267_Unigene_5782_Transcript_11267; CDS_5161_Unigene_15235_Transcript_28327; CDS_5163_Unigene_15237_Transcript_28329; CDS_30099_Unigene_7534_Transcript_14092; CDS_22542_Unigene_35905_Transcript_73908; CDS_2348_Unigene_12253_Transcript_22052; CDS_5717_Unigene_15810_Trans…
							13. Butanoate metabolism	[PATH:ko00650]	CDS_4134_Unigene_14087_Transcript_25520; CDS_4135_Unigene_14088_Transcript_25521; CDS_4136_Unigene_14089_Transcript_25522; CDS_13605_Unigene_24920_Transcript_50118; CDS_13609_Unigene_24925_Transcript_50123; CDS_15165_Unigene_26924_Transcript_55110; CDS_940_Unigene_10886_Transcript_19634; CDS_29511_Unigene_6993_Transcript_13229; CDS_5705_Unigene_1579_Transcript_3827; CDS_9557_Unigene_20206_Transcr…
							14. C5-Branched dibasic acid metabolism	[PATH:ko00660]	CDS_22683_Unigene_36032_Transcript_74179; CDS_32551_Unigene_9967_Transcript_18079; CDS_2797_Unigene_12721_Transcript_22891; CDS_11471_Unigene_2250_Transcript_5330
							15. Inositol phosphate metabolism	[PATH:ko00562]	CDS_3298_Unigene_13243_Transcript_23892; CDS_16794_Unigene_28832_Transcript_59064; CDS_18684_Unigene_31054_Transcript_63672; CDS_12834_Unigene_24067_Transcript_48395; CDS_14571_Unigene_26140_Transcript_53483; CDS_7065_Unigene_17242_Transcript_33066; CDS_7066_Unigene_17243_Transcript_33067; CDS_7699_Unigene_1800_Transcript_4441; CDS_32570_Unigene_9986_Transcript_18101; CDS_13327_Unigene_24609_Tran…
				2. Energy metabolism	229	0.053	16. Oxidative phosphorylation	[PATH:ko00190]	CDS_15523_Unigene_27357_Transcript_56019; CDS_21260_Unigene_34272_Transcript_70452; CDS_25036_Unigene_39062_Transcript_80877; CDS_15522_Unigene_27357_Transcript_56019; CDS_25034_Unigene_39062_Transcript_80877; CDS_24880_Unigene_38843_Transcript_80286; CDS_24883_Unigene_38844_Transcript_80287; CDS_25051_Unigene_39078_Transcript_80921; CDS_22607_Unigene_35968_Transcript_74030; CDS_23996_Unigene_377…
							17. Photosynthesis	[PATH:ko00195]	CDS_24879_Unigene_38843_Transcript_80286; CDS_24888_Unigene_38844_Transcript_80287; CDS_24428_Unigene_38254_Transcript_78998; CDS_24439_Unigene_38267_Transcript_79015; CDS_13878_Unigene_25277_Transcript_50761; CDS_13877_Unigene_25277_Transcript_50761; CDS_4731_Unigene_14747_Transcript_27003; CDS_24028_Unigene_37754_Transcript_77911; CDS_15520_Unigene_27355_Transcript_56015; CDS_15518_Unigene_2735…
							18. Photosynthesis - antenna proteins	[PATH:ko00196]	CDS_19743_Unigene_32308_Transcript_66270; CDS_23053_Unigene_36503_Transcript_75170; CDS_23052_Unigene_36502_Transcript_75169; CDS_3200_Unigene_13133_Transcript_23629; CDS_2699_Unigene_12619_Transcript_22720
							19. Carbon fixation in photosynthetic organisms	[PATH:ko00710]	CDS_24881_Unigene_38843_Transcript_80286; CDS_24884_Unigene_38844_Transcript_80287; CDS_28184_Unigene_5697_Transcript_11127; CDS_21820_Unigene_35032_Transcript_72097; CDS_21827_Unigene_35037_Transcript_72104; CDS_11199_Unigene_22125_Transcript_44252; CDS_14721_Unigene_26344_Transcript_53885; CDS_31328_Unigene_8740_Transcript_16051; CDS_31727_Unigene_9132_Transcript_16664; CDS_14028_Unigene_25446_…
							20. Carbon fixation pathways in prokaryotes	[PATH:ko00720]	CDS_11729_Unigene_22831_Transcript_45766; CDS_26100_Unigene_40785_Transcript_92940; CDS_4134_Unigene_14087_Transcript_25520; CDS_4135_Unigene_14088_Transcript_25521; CDS_4136_Unigene_14089_Transcript_25522; CDS_7496_Unigene_17770_Transcript_34422; CDS_7497_Unigene_17771_Transcript_34424; CDS_27683_Unigene_5197_Transcript_10327; CDS_11623_Unigene_22716_Transcript_45526; CDS_15254_Unigene_27046_Tra…
							21. Methane metabolism	[PATH:ko00680]	CDS_20014_Unigene_32653_Transcript_67030; CDS_12724_Unigene_23925_Transcript_48060; CDS_10133_Unigene_20949_Transcript_41916; CDS_110_Unigene_10095_Transcript_18286; CDS_16772_Unigene_28802_Transcript_59012; CDS_19408_Unigene_31930_Transcript_65480; CDS_19409_Unigene_31931_Transcript_65484; CDS_22400_Unigene_35723_Transcript_73496; CDS_32108_Unigene_9528_Transcript_17332; CDS_60_Unigene_10054_Tra…
							22. Nitrogen metabolism	[PATH:ko00910]	CDS_30834_Unigene_8254_Transcript_15309; CDS_31844_Unigene_9246_Transcript_16856; CDS_18457_Unigene_30736_Transcript_62998; CDS_22507_Unigene_35866_Transcript_73814; CDS_26616_Unigene_41687_Transcript_100087; CDS_3099_Unigene_13032_Transcript_23468; CDS_31238_Unigene_8659_Transcript_15921; CDS_31240_Unigene_8660_Transcript_15922
							23. Sulfur metabolism	[PATH:ko00920]	CDS_21939_Unigene_35173_Transcript_72373; CDS_31949_Unigene_9364_Transcript_17047; CDS_31950_Unigene_9365_Transcript_17049; CDS_15681_Unigene_27530_Transcript_56375; CDS_3892_Unigene_13864_Transcript_25071; CDS_4913_Unigene_14953_Transcript_27579; CDS_31895_Unigene_9307_Transcript_16961; CDS_2535_Unigene_1242_Transcript_3022; CDS_31172_Unigene_8589_Transcript_15814; CDS_3393_Unigene_13347_Transcr…
				3. Lipid metabolism	187	0.0433	24. Fatty acid biosynthesis	[PATH:ko00061]	CDS_21940_Unigene_35174_Transcript_72380; CDS_31910_Unigene_9320_Transcript_16978; CDS_31911_Unigene_9321_Transcript_16979; CDS_6869_Unigene_17018_Transcript_32562; CDS_6872_Unigene_17020_Transcript_32564; CDS_27617_Unigene_5124_Transcript_10200; CDS_14161_Unigene_25594_Transcript_51400; CDS_15461_Unigene_2729_Transcript_6172; CDS_1892_Unigene_11788_Transcript_21163; CDS_9206_Unigene_1977_Transcr…
							25. Fatty acid elongation	[PATH:ko00062]	CDS_31485_Unigene_8885_Transcript_16276; CDS_31486_Unigene_8886_Transcript_16277; CDS_1482_Unigene_11415_Transcript_20575; CDS_4766_Unigene_14791_Transcript_27161; CDS_4769_Unigene_14794_Transcript_27167; CDS_5799_Unigene_15892_Transcript_30000; CDS_12680_Unigene_23883_Transcript_47986; CDS_745_Unigene_10706_Transcript_19341; CDS_4662_Unigene_14675_Transcript_26855; CDS_30519_Unigene_792_Transcri…
							26. Fatty acid degradation	[PATH:ko00071]	CDS_4134_Unigene_14087_Transcript_25520; CDS_4135_Unigene_14088_Transcript_25521; CDS_4136_Unigene_14089_Transcript_25522; CDS_4009_Unigene_13966_Transcript_25290; CDS_4010_Unigene_13967_Transcript_25291; CDS_8584_Unigene_19062_Transcript_37557; CDS_16760_Unigene_28790_Transcript_58995; CDS_3661_Unigene_13639_Transcript_24650; CDS_4941_Unigene_14993_Transcript_27673; CDS_4945_Unigene_14995_Transc…
							27.Synthesis and degradation of ketone bodies	[PATH:ko00072]	CDS_9557_Unigene_20206_Transcript_40251; CDS_30462_Unigene_7882_Transcript_14669; CDS_4134_Unigene_14087_Transcript_25520; CDS_4135_Unigene_14088_Transcript_25521; CDS_4136_Unigene_14089_Transcript_25522
							28. Cutin, suberine and wax biosynthesis	[PATH:ko00073]	CDS_16423_Unigene_28365_Transcript_58100; ` CDS_863_Unigene_10812_Transcript_19507; CDS_2483_Unigene_12374_Transcript_22242; CDS_23536_Unigene_37100_Transcript_76460; CDS_30609_Unigene_8032_Transcript_14933; CDS_8949_Unigene_19482_Transcript_38670; CDS_24099_Unigene_37836_Transcript_78097
							29. Steroid biosynthesis	[PATH:ko00100]	CDS_26720_Unigene_4233_Transcript_8729; CDS_8767_Unigene_19260_Transcript_38026; CDS_7584_Unigene_17862_Transcript_34600; CDS_7586_Unigene_17865_Transcript_34603; CDS_26983_Unigene_4493_Transcript_9185; CDS_9069_Unigene_19643_Transcript_39112; CDS_3016_Unigene_12959_Transcript_23351; CDS_19485_Unigene_32006_Transcript_65622; CDS_9606_Unigene_20348_Transcript_40693
							30. Steroid hormone biosynthesis	[PATH:ko00140]	CDS_22203_Unigene_35501_Transcript_73034; CDS_745_Unigene_10706_Transcript_19341; CDS_4662_Unigene_14675_Transcript_26855; CDS_2386_Unigene_12283_Transcript_22095; CDS_9646_Unigene_20383_Transcript_40749
							31. Glycerolipid metabolism	[PATH:ko00561]	CDS_1891_Unigene_11786_Transcript_21156; CDS_5192_Unigene_15262_Transcript_28371; CDS_5196_Unigene_15267_Transcript_28376; CDS_5197_Unigene_15268_Transcript_28377; CDS_5200_Unigene_15270_Transcript_28379; CDS_21472_Unigene_34613_Transcript_71170; CDS_21481_Unigene_34622_Transcript_71188; CDS_25346_Unigene_3952_Transcript_8283; CDS_7562_Unigene_17838_Transcript_34545; CDS_21540_Unigene_346_Transcr…
							32. Glycerophospholipid metabolism	[PATH:ko00564]	CDS_12239_Unigene_233_Transcript_547; CDS_19144_Unigene_31603_Transcript_64766; CDS_13468_Unigene_24767_Transcript_49826; CDS_27546_Unigene_5061_Transcript_10106; CDS_1447_Unigene_11378_Transcript_20499; CDS_9952_Unigene_20753_Transcript_41494; CDS_17648_Unigene_29818_Transcript_60985; CDS_3254_Unigene_13195_Transcript_23756; CDS_3255_Unigene_13196_Transcript_23757; CDS_3256_Unigene_13197_Transcr…
							33. Ether lipid metabolism	[PATH:ko00565]	CDS_14757_Unigene_26382_Transcript_53972; CDS_14758_Unigene_26383_Transcript_53973; CDS_7065_Unigene_17242_Transcript_33066; CDS_7066_Unigene_17243_Transcript_33067; CDS_3042_Unigene_12980_Transcript_23376; CDS_3043_Unigene_12981_Transcript_23377; CDS_20133_Unigene_32818_Transcript_67426; CDS_1447_Unigene_11378_Transcript_20499
							34. Sphingolipid metabolism	[PATH:ko00600]	CDS_12677_Unigene_2387_Transcript_5553; CDS_27763_Unigene_5289_Transcript_10481; CDS_29920_Unigene_7363_Transcript_13815; CDS_4090_Unigene_14034_Transcript_25412; CDS_4937_Unigene_14990_Transcript_27670; CDS_2951_Unigene_1288_Transcript_3135; CDS_6229_Unigene_16341_Transcript_30998; CDS_32048_Unigene_9466_Transcript_17203; CDS_11284_Unigene_22258_Transcript_44535; CDS_3814_Unigene_13799_Transcrip…
							35. Arachidonic acid metabolis	[PATH:ko00590]	CDS_17149_Unigene_29248_Transcript_59849; CDS_17150_Unigene_29249_Transcript_59850; CDS_21920_Unigene_35151_Transcript_72338; CDS_14558_Unigene_26131_Transcript_53460; CDS_18420_Unigene_30699_Transcript_62933; CDS_25429_Unigene_39689_Transcript_84805; CDS_26776_Unigene_4283_Transcript_8804; CDS_30946_Unigene_8361_Transcript_15492; CDS_4712_Unigene_14726_Transcript_26979; CDS_9645_Unigene_20383_Tr…
							36. Linoleic acid metabolism	[PATH:ko00591]	CDS_11473_Unigene_22523_Transcript_45132; CDS_21305_Unigene_34376_Transcript_70682; CDS_23309_Unigene_36827_Transcript_75880; CDS_24584_Unigene_38447_Transcript_79381; CDS_4712_Unigene_14726_Transcript_26979; CDS_9645_Unigene_20383_Transcript_40749; CDS_9651_Unigene_20386_Transcript_40752
							37. alpha-Linolenic acid metabolism	[PATH:ko00592]	CDS_26548_Unigene_4157_Transcript_8613; CDS_24584_Unigene_38447_Transcript_79381; CDS_2096_Unigene_11992_Transcript_21558; CDS_1072_Unigene_11008_Transcript_19846; CDS_5113_Unigene_15176_Transcript_28175; CDS_5114_Unigene_15177_Transcript_28177; CDS_30647_Unigene_8075_Transcript_15012; CDS_3661_Unigene_13639_Transcript_24650; CDS_4941_Unigene_14993_Transcript_27673; CDS_4945_Unigene_14995_Transcr…
							38. Biosynthesis of unsaturated fatty acids	[PATH:ko01040]	CDS_745_Unigene_10706_Transcript_19341; CDS_4662_Unigene_14675_Transcript_26855; CDS_30519_Unigene_792_Transcript_1799; CDS_1068_Unigene_11004_Transcript_19842; CDS_3974_Unigene_13935_Transcript_25177; CDS_3975_Unigene_13936_Transcript_25178; CDS_3976_Unigene_13937_Transcript_25179; CDS_3977_Unigene_13938_Transcript_25180; CDS_1098_Unigene_11028_Transcript_19882; CDS_3631_Unigene_13603_Transcript…
				4. Nucleotide metabolism	139	0.0322	39. Purine metabolism	[PATH:ko00230]	CDS_10867_Unigene_21725_Transcript_43437; CDS_5555_Unigene_15628_Transcript_29342; CDS_21408_Unigene_34549_Transcript_71059; CDS_21424_Unigene_34561_Transcript_71073; CDS_21429_Unigene_34566_Transcript_71079; CDS_12208_Unigene_23359_Transcript_46868; CDS_12211_Unigene_23361_Transcript_46870; CDS_25307_Unigene_3944_Transcript_8269; CDS_16779_Unigene_28815_Transcript_59035; CDS_16780_Unigene_28816_…
							40. Pyrimidine metabolism	[PATH:ko00240]	CDS_16615_Unigene_28589_Transcript_58553; CDS_9402_Unigene_20035_Transcript_39901; CDS_9405_Unigene_20042_Transcript_39908; CDS_7657_Unigene_17946_Transcript_34864; CDS_7658_Unigene_17947_Transcript_34866; CDS_11124_Unigene_22011_Transcript_43978; CDS_580_Unigene_10542_Transcript_19067; CDS_581_Unigene_10543_Transcript_19068; CDS_19135_Unigene_31587_Transcript_64725; CDS_19141_Unigene_31594_Trans…
				5. Amino acid metabolism	261	0.0604	41. Alanine, aspartate and glutamate metabolism	[PATH:ko00250]	CDS_31967_Unigene_9388_Transcript_17081; CDS_31347_Unigene_8759_Transcript_16078; CDS_28660_Unigene_6178_Transcript_11913; CDS_30472_Unigene_7892_Transcript_14691; CDS_5261_Unigene_1533_Transcript_3738; CDS_6103_Unigene_16231_Transcript_30819; CDS_2669_Unigene_12587_Transcript_22647; CDS_9707_Unigene_2045_Transcript_4939; CDS_24115_Unigene_37873_Transcript_78172; CDS_28551_Unigene_6068_Transcript…
							42. Glycine, serine and threonine metabolism	[PATH:ko00260]	CDS_21607_Unigene_34768_Transcript_71511; CDS_21229_Unigene_34239_Transcript_70398; CDS_21232_Unigene_34240_Transcript_70399; CDS_21233_Unigene_34241_Transcript_70400; CDS_7602_Unigene_17886_Transcript_34702; CDS_7603_Unigene_17886_Transcript_34702; CDS_6296_Unigene_16419_Transcript_31164; CDS_6297_Unigene_16420_Transcript_31165; CDS_6298_Unigene_16421_Transcript_31166; CDS_6299_Unigene_16422_Tra…
							43. Cysteine and methionine metabolism	[PATH:ko00270]	CDS_3393_Unigene_13347_Transcript_24072; CDS_5459_Unigene_15542_Transcript_29126; CDS_31351_Unigene_8762_Transcript_16081; CDS_6271_Unigene_16393_Transcript_31123; CDS_6276_Unigene_16396_Transcript_31127; CDS_6277_Unigene_16397_Transcript_31128; CDS_22842_Unigene_36205_Transcript_74562; CDS_30935_Unigene_8352_Transcript_15475; CDS_26745_Unigene_4256_Transcript_8762; CDS_6132_Unigene_16254_Transcr…
							44. Valine, leucine and isoleucine degradation	[PATH:ko00280]	CDS_21136_Unigene_34138_Transcript_70215; CDS_30325_Unigene_7735_Transcript_14423; CDS_1000_Unigene_10943_Transcript_19740; CDS_17584_Unigene_29749_Transcript_60852; CDS_28267_Unigene_5782_Transcript_11267; CDS_5161_Unigene_15235_Transcript_28327; CDS_5163_Unigene_15237_Transcript_28329; CDS_30099_Unigene_7534_Transcript_14092; CDS_22542_Unigene_35905_Transcript_73908; CDS_32178_Unigene_9598_Tran…
							45. Valine, leucine and isoleucine biosynthesis	[PATH:ko00290]	CDS_31850_Unigene_9250_Transcript_16862; CDS_11471_Unigene_2250_Transcript_5330; CDS_22683_Unigene_36032_Transcript_74179; CDS_32551_Unigene_9967_Transcript_18079; CDS_2797_Unigene_12721_Transcript_22891; CDS_16662_Unigene_28681_Transcript_58736; CDS_21136_Unigene_34138_Transcript_70215; CDS_30325_Unigene_7735_Transcript_14423; CDS_8214_Unigene_18610_Transcript_36550
							46. Lysine biosynthesis	[PATH:ko00300]	CDS_21607_Unigene_34768_Transcript_71511; CDS_30284_Unigene_768_Transcript_1745; CDS_26851_Unigene_4358_Transcript_8942; CDS_6424_Unigene_16576_Transcript_31559; CDS_21948_Unigene_35183_Transcript_72395; CDS_18394_Unigene_30674_Transcript_62878
							47. Lysine degradation	[PATH:ko00310]	CDS_7562_Unigene_17838_Transcript_34545; CDS_14188_Unigene_25629_Transcript_51505; CDS_14191_Unigene_25631_Transcript_51507; CDS_4175_Unigene_14134_Transcript_25603; CDS_4134_Unigene_14087_Transcript_25520; CDS_4135_Unigene_14088_Transcript_25521; CDS_4136_Unigene_14089_Transcript_25522; CDS_652_Unigene_10615_Transcript_19199; CDS_1191_Unigene_11131_Transcript_20066; CDS_11735_Unigene_22838_Trans…
							48. Arginine biosynthesis	[PATH:ko00220]	CDS_7562_Unigene_17838_Transcript_34545; CDS_14188_Unigene_25629_Transcript_51505; CDS_14191_Unigene_25631_Transcript_51507; CDS_4175_Unigene_14134_Transcript_25603; CDS_4134_Unigene_14087_Transcript_25520; CDS_4135_Unigene_14088_Transcript_25521; CDS_4136_Unigene_14089_Transcript_25522; CDS_652_Unigene_10615_Transcript_19199; CDS_1191_Unigene_11131_Transcript_20066; CDS_11735_Unigene_22838_Trans…
							49. Arginine and proline metabolism	[PATH:ko00330]	CDS_20153_Unigene_32841_Transcript_67469; CDS_14283_Unigene_25748_Transcript_51721; CDS_14294_Unigene_25760_Transcript_51739; CDS_16134_Unigene_2807_Transcript_6304; CDS_882_Unigene_10827_Transcript_19529; CDS_883_Unigene_10828_Transcript_19530; CDS_13775_Unigene_2514_Transcript_5822; CDS_21726_Unigene_34909_Transcript_71804; CDS_3588_Unigene_13553_Transcript_24496; CDS_15585_Unigene_27419_Transc…
							50. Histidine metabolism	[PATH:ko00340]	CDS_30062_Unigene_749_Transcript_1696; CDS_10330_Unigene_21160_Transcript_42338; CDS_10332_Unigene_21161_Transcript_42339; CDS_10333_Unigene_21162_Transcript_42340; CDS_10335_Unigene_21164_Transcript_42342; CDS_10336_Unigene_21165_Transcript_42343; CDS_10339_Unigene_21168_Transcript_42352; CDS_7174_Unigene_17387_Transcript_33369; CDS_7175_Unigene_17388_Transcript_33370; CDS_8114_Unigene_18512_Tra…
							51. Tyrosine metabolism	[PATH:ko00350]	CDS_31967_Unigene_9388_Transcript_17081; CDS_31347_Unigene_8759_Transcript_16078; CDS_28660_Unigene_6178_Transcript_11913; CDS_29326_Unigene_6820_Transcript_12927; CDS_5321_Unigene_15414_Transcript_28892; CDS_5668_Unigene_15770_Transcript_29772; CDS_29202_Unigene_6708_Transcript_12742; CDS_27538_Unigene_5052_Transcript_10093; CDS_32322_Unigene_9727_Transcript_17674; CDS_3442_Unigene_13398_Transcr…
							52. Phenylalanine metabolism	[PATH:ko00360]	CDS_3442_Unigene_13398_Transcript_24177; CDS_17206_Unigene_29305_Transcript_59938; CDS_21089_Unigene_34077_Transcript_70109; CDS_21090_Unigene_34078_Transcript_70111; CDS_13605_Unigene_24920_Transcript_50118; CDS_13609_Unigene_24925_Transcript_50123; CDS_31967_Unigene_9388_Transcript_17081; CDS_31347_Unigene_8759_Transcript_16078; CDS_28660_Unigene_6178_Transcript_11913; CDS_29326_Unigene_6820_Tr…
							53. Tryptophan metabolism	[PATH:ko00380]	CDS_14188_Unigene_25629_Transcript_51505; CDS_14191_Unigene_25631_Transcript_51507; CDS_4134_Unigene_14087_Transcript_25520; CDS_4135_Unigene_14088_Transcript_25521; CDS_4136_Unigene_14089_Transcript_25522; CDS_1891_Unigene_11786_Transcript_21156; CDS_5192_Unigene_15262_Transcript_28371; CDS_5196_Unigene_15267_Transcript_28376; CDS_5197_Unigene_15268_Transcript_28377; CDS_5200_Unigene_15270_Trans…
							54. Phenylalanine, tyrosine and tryptophan biosynthesis	[PATH:ko00400]	CDS_16343_Unigene_28296_Transcript_57924; CDS_16345_Unigene_28298_Transcript_57929; CDS_31710_Unigene_9118_Transcript_16642; CDS_5767_Unigene_15860_Transcript_29953; CDS_5768_Unigene_15861_Transcript_29954; CDS_5769_Unigene_15862_Transcript_29955; CDS_32053_Unigene_9473_Transcript_17223; CDS_32054_Unigene_9474_Transcript_17225; CDS_24419_Unigene_3824_Transcript_8098; CDS_18587_Unigene_30922_Trans…
				6. Metabolism of other amino acids	110	0.0255	55. Beta-Alanine metabolism	[PATH:ko00410]	CDS_15165_Unigene_26924_Transcript_55110; CDS_882_Unigene_10827_Transcript_19529; CDS_883_Unigene_10828_Transcript_19530; CDS_13775_Unigene_2514_Transcript_5822; CDS_21726_Unigene_34909_Transcript_71804; CDS_15585_Unigene_27419_Transcript_56134; CDS_19556_Unigene_32083_Transcript_65785; CDS_19557_Unigene_32084_Transcript_65786; CDS_3442_Unigene_13398_Transcript_24177; CDS_17206_Unigene_29305_Tran…
							56. Taurine and hypotaurine metabolism	[PATH:ko00430]	CDS_15165_Unigene_26924_Transcript_55110; CDS_19393_Unigene_31916_Transcript_65454; CDS_22561_Unigene_35923_Transcript_73938
							57. Phosphonate and phosphinate metabolism	[PATH:ko00440]	CDS_1623_Unigene_11541_Transcript_20785; CDS_15964_Unigene_27865_Transcript_57035; CDS_15965_Unigene_27866_Transcript_57036; CDS_15971_Unigene_27870_Transcript_57042; CDS_14757_Unigene_26382_Transcript_53972; CDS_14758_Unigene_26383_Transcript_53973; CDS_8036_Unigene_1842_Transcript_4565; CDS_27655_Unigene_5167_Transcript_10267
							58. Selenocompound metabolism	[PATH:ko00450]	CDS_19424_Unigene_31947_Transcript_65507; CDS_11405_Unigene_22386_Transcript_44800; CDS_15533_Unigene_27364_Transcript_56030; CDS_3526_Unigene_13495_Transcript_24414; CDS_1392_Unigene_11325_Transcript_20419; CDS_30787_Unigene_8203_Transcript_15230; CDS_21939_Unigene_35173_Transcript_72373; CDS_31222_Unigene_8639_Transcript_15891
							59. Cyanoamino acid metabolism	[PATH:ko00460]	CDS_18398_Unigene_30679_Transcript_62892; CDS_18402_Unigene_30682_Transcript_62900; CDS_8722_Unigene_1920_Transcript_4692; CDS_17849_Unigene_3002_Transcript_6610; CDS_26745_Unigene_4256_Transcript_8762; CDS_26917_Unigene_4427_Transcript_9067; CDS_110_Unigene_10095_Transcript_18286; CDS_16772_Unigene_28802_Transcript_59012; CDS_19408_Unigene_31930_Transcript_65480; CDS_19409_Unigene_31931_Transcri…
							60. D-Glutamine and D-glutamate metabolism	[PATH:ko00471]	CDS_31844_Unigene_9246_Transcript_16856
							61. Glutathione metabolism	[PATH:ko00480]	CDS_31844_Unigene_9246_Transcript_16856; CDS_6536_Unigene_16705_Transcript_31904; CDS_6696_Unigene_16857_Transcript_32225; CDS_8349_Unigene_18787_Transcript_36926; CDS_8352_Unigene_18789_Transcript_36931; CDS_9104_Unigene_19675_Transcript_39183; CDS_5762_Unigene_15855_Transcript_29939; CDS_5784_Unigene_15875_Transcript_29975; CDS_5787_Unigene_15878_Transcript_29978; CDS_5788_Unigene_15879_Transcr…
				7. Glycan biosynthesis and metabolism	69	0.016	62. N-Glycan biosynthesis	[PATH:ko00510]	CDS_24875_Unigene_3883_Transcript_8185; CDS_9143_Unigene_19723_Transcript_39277; CDS_1351_Unigene_11293_Transcript_20368; CDS_1352_Unigene_11294_Transcript_20369; CDS_1353_Unigene_11295_Transcript_20371; CDS_20584_Unigene_33411_Transcript_68637; CDS_12283_Unigene_23461_Transcript_47077; CDS_3035_Unigene_12976_Transcript_23371; CDS_3038_Unigene_12977_Transcript_23372; CDS_17607_Unigene_2977_Transc…
							63. Various types of N-glycan biosynthesis	[PATH:ko00513]	CDS_1351_Unigene_11293_Transcript_20368; CDS_1352_Unigene_11294_Transcript_20369; CDS_1353_Unigene_11295_Transcript_20371; CDS_20584_Unigene_33411_Transcript_68637; CDS_3035_Unigene_12976_Transcript_23371; CDS_3038_Unigene_12977_Transcript_23372; CDS_17607_Unigene_2977_Transcript_6570; CDS_15287_Unigene_27082_Transcript_55437; CDS_8786_Unigene_19304_Transcript_38199; CDS_1641_Unigene_11557_Transc…
							64. Other types of O-glycan biosynthesis	[PATH:ko00514]	CDS_6657_Unigene_16817_Transcript_32127; CDS_6658_Unigene_16818_Transcript_32129; CDS_2084_Unigene_11979_Transcript_21536; CDS_29232_Unigene_6739_Transcript_12795; CDS_27525_Unigene_503_Transcript_1124; CDS_6775_Unigene_16933_Transcript_32403; CDS_6776_Unigene_16934_Transcript_32404; CDS_6778_Unigene_16936_Transcript_32407; CDS_6783_Unigene_16944_Transcript_32420
							65. Glycosaminoglycan biosynthesis - heparan sulfate / heparin	[PATH:ko00534]	CDS_29869_Unigene_7315_Transcript_13748; CDS_20013_Unigene_32646_Transcript_67017
							66. Glycosaminoglycan degradation	[PATH:ko00531]	CDS_23029_Unigene_36482_Transcript_75112; CDS_15890_Unigene_2779_Transcript_6261; CDS_5320_Unigene_15413_Transcript_28891; CDS_24409_Unigene_3823_Transcript_8097; CDS_20834_Unigene_33730_Transcript_69320; CDS_20837_Unigene_33737_Transcript_69329
							67. Glycosylphosphatidylinositol(GPI)-anchor biosynthesis	[PATH:ko00563]	CDS_1054_Unigene_10994_Transcript_19822; CDS_30564_Unigene_7990_Transcript_14879; CDS_19067_Unigene_31512_Transcript_64587; CDS_180_Unigene_10166_Transcript_18412; CDS_181_Unigene_10168_Transcript_18414; CDS_182_Unigene_10169_Transcript_18415; CDS_7053_Unigene_17232_Transcript_33044; CDS_27961_Unigene_5479_Transcript_10766; CDS_27963_Unigene_5480_Transcript_10767
							68. Glycosphingolipid biosynthesis - globo and isoglobo series	[PATH:ko00603]	CDS_18387_Unigene_30667_Transcript_62864; CDS_18392_Unigene_30670_Transcript_62868; CDS_20834_Unigene_33730_Transcript_69320; CDS_20837_Unigene_33737_Transcript_69329;
							69. Glycosphingolipid biosynthesis - ganglio series	[PATH:ko00604]	CDS_24409_Unigene_3823_Transcript_8097; CDS_20834_Unigene_33730_Transcript_69320; CDS_20837_Unigene_33737_Transcript_69329
							70. Lipopolysaccharide biosynthesis	[PATH:ko00540]	CDS_12519_Unigene_2373_Transcript_5532; CDS_14251_Unigene_25695_Transcript_51609; CDS_19366_Unigene_3187_Transcript_6904; CDS_19371_Unigene_3188_Transcript_6905
							71. Peptidoglycan biosynthesis	[PATH:ko00550]	CDS_447_Unigene_10410_Transcript_18808
							72. Other glycan degradation	[PATH:ko00511]	CDS_24409_Unigene_3823_Transcript_8097; CDS_20834_Unigene_33730_Transcript_69320; CDS_20837_Unigene_33737_Transcript_69329; CDS_12510_Unigene_23723_Transcript_47694; CDS_27619_Unigene_5127_Transcript_10205; CDS_27621_Unigene_5128_Transcript_10207; CDS_27622_Unigene_5129_Transcript_10210; CDS_6557_Unigene_16720_Transcript_31930
				8. Metabolism of cofactors and vitamins	146	0.0338	73. Thiamine metabolism	[PATH:ko00730]	CDS_3579_Unigene_13547_Transcript_24485; CDS_10378_Unigene_21202_Transcript_42412; CDS_10379_Unigene_21203_Transcript_42413; CDS_22489_Unigene_35821_Transcript_73721; CDS_22493_Unigene_35824_Transcript_73726; CDS_4644_Unigene_14653_Transcript_26797; CDS_4645_Unigene_14654_Transcript_26798; CDS_2192_Unigene_12094_Transcript_21744; CDS_6521_Unigene_1668_Transcript_4007; CDS_1210_Unigene_11152_Trans…
							74. Riboflavin metabolism	[PATH:ko00740]	CDS_250_Unigene_10223_Transcript_18496; CDS_251_Unigene_10224_Transcript_18497; CDS_11064_Unigene_2193_Transcript_5212; CDS_20974_Unigene_3390_Transcript_7232; CDS_19986_Unigene_32608_Transcript_66962; CDS_19988_Unigene_32610_Transcript_66964
							75. Vitamin B6 metabolism	[PATH:ko00750]	CDS_12060_Unigene_23216_Transcript_46513; CDS_12064_Unigene_23219_Transcript_46517; CDS_17071_Unigene_29144_Transcript_59664; CDS_8217_Unigene_18613_Transcript_36554; CDS_7602_Unigene_17886_Transcript_34702; CDS_7603_Unigene_17886_Transcript_34702; CDS_14633_Unigene_26221_Transcript_53672; CDS_14634_Unigene_26221_Transcript_53672
							76. Nicotinate and nicotinamide metabolism	[PATH:ko00760]	CDS_30472_Unigene_7892_Transcript_14691, CDS_10075_Unigene_20871_Transcript_41742; CDS_17463_Unigene_29613_Transcript_60567; CDS_21901_Unigene_35122_Transcript_72281; CDS_25113_Unigene_3916_Transcript_8232; CDS_8392_Unigene_18834_Transcript_37008; CDS_23575_Unigene_37143_Transcript_76548; CDS_7546_Unigene_17824_Transcript_34521; CDS_9948_Unigene_20749_Transcript_41486
							77. Pantothenate and CoA biosynthesis	[PATH:ko00770]	CDS_22683_Unigene_36032_Transcript_74179; CDS_32551_Unigene_9967_Transcript_18079; CDS_2797_Unigene_12721_Transcript_22891; CDS_16662_Unigene_28681_Transcript_58736; CDS_11169_Unigene_22076_Transcript_44125; CDS_4288_Unigene_1424_Transcript_3493; CDS_21386_Unigene_34511_Transcript_70998; CDS_1156_Unigene_11085_Transcript_19981; CDS_1157_Unigene_11086_Transcript_19982; CDS_19631_Unigene_32172_Tran…
							78. Biotin metabolism	[PATH:ko00780]	CDS_1892_Unigene_11788_Transcript_21163; CDS_9206_Unigene_1977_Transcript_4786; CDS_9216_Unigene_1978_Transcript_4787; CDS_3199_Unigene_13133_Transcript_23629; CDS_21193_Unigene_34200_Transcript_70321; CDS_30947_Unigene_8362_Transcript_15493; CDS_30949_Unigene_8364_Transcript_15495
							79. Lipoic acid metabolism	[PATH:ko00785]	CDS_2540_Unigene_12432_Transcript_22331; CDS_14109_Unigene_25544_Transcript_51311; CDS_7092_Unigene_17269_Transcript_33106; CDS_7095_Unigene_17272_Transcript_33109; CDS_17224_Unigene_29319_Transcript_59963; CDS_17227_Unigene_29320_Transcript_59965
							80. Folate biosynthesis	[PATH:ko00790]	CDS_15319_Unigene_27127_Transcript_55530; CDS_15321_Unigene_27129_Transcript_55535; CDS_15327_Unigene_27133_Transcript_55543; CDS_29095_Unigene_6603_Transcript_12572; CDS_250_Unigene_10223_Transcript_18496; CDS_251_Unigene_10224_Transcript_18497; CDS_21540_Unigene_346_Transcript_803; CDS_9621_Unigene_2035_Transcript_4914; CDS_2296_Unigene_12208_Transcript_21969; CDS_28228_Unigene_5739_Transcript_…
							81. One carbon pool by folate	[PATH:ko00670]	CDS_110_Unigene_10095_Transcript_18286; CDS_16772_Unigene_28802_Transcript_59012; CDS_19408_Unigene_31930_Transcript_65480; CDS_19409_Unigene_31931_Transcript_65484; CDS_22400_Unigene_35723_Transcript_73496; CDS_32108_Unigene_9528_Transcript_17332; CDS_16779_Unigene_28815_Transcript_59035; CDS_16780_Unigene_28816_Transcript_59037; CDS_16784_Unigene_28819_Transcript_59042; CDS_3713_Unigene_13696_T…
							82. Retinol metabolism	[PATH:ko00830]	CDS_20014_Unigene_32653_Transcript_67030; CDS_14601_Unigene_26188_Transcript_53583; CDS_22027_Unigene_35252_Transcript_72520; CDS_22028_Unigene_35255_Transcript_72524; CDS_11195_Unigene_2211_Transcript_5252; CDS_18897_Unigene_31287_Transcript_64148; CDS_2386_Unigene_12283_Transcript_22095; CDS_9646_Unigene_20383_Transcript_40749
							83. Porphyrin and chlorophyll metabolism	[PATH:ko00860]	CDS_29353_Unigene_6846_Transcript_12976; CDS_30324_Unigene_7734_Transcript_14422; CDS_18908_Unigene_31299_Transcript_64166; CDS_27009_Unigene_4519_Transcript_9233; CDS_25686_Unigene_40148_Transcript_88407; CDS_27807_Unigene_5333_Transcript_10544; CDS_4752_Unigene_14782_Transcript_27147; CDS_3160_Unigene_13095_Transcript_23566; CDS_10644_Unigene_21459_Transcript_42932; CDS_23587_Unigene_37158_Tran…
							84. Ubiquinone and other terpenoid-quinone biosynthesis	[PATH:ko00130]	CDS_29326_Unigene_6820_Transcript_12927; CDS_176_Unigene_10161_Transcript_18402; CDS_628_Unigene_10592_Transcript_19153; CDS_17239_Unigene_29329_Transcript_59982; CDS_13552_Unigene_24860_Transcript_49998; CDS_13554_Unigene_24863_Transcript_50002; CDS_31701_Unigene_9105_Transcript_16624; CDS_31702_Unigene_9106_Transcript_16625; CDS_5668_Unigene_15770_Transcript_29772; CDS_8519_Unigene_18986_Transc…
				9. Metabolism of terpenoids and polyketides	76	0.0176	85. Terpenoid backbone biosynthesis	[PATH:ko00900]	CDS_22489_Unigene_35821_Transcript_73721; CDS_22493_Unigene_35824_Transcript_73726; CDS_18304_Unigene_30570_Transcript_62633; CDS_535_Unigene_10502_Transcript_19000; CDS_536_Unigene_10503_Transcript_19001; CDS_28226_Unigene_5736_Transcript_11187; CDS_1558_Unigene_11478_Transcript_20683; CDS_11997_Unigene_2315_Transcript_5452; CDS_4134_Unigene_14087_Transcript_25520; CDS_4135_Unigene_14088_Transcr…
							86. Monoterpenoid biosynthesis	[PATH:ko00902]	CDS_13235_Unigene_24512_Transcript_49344; CDS_13237_Unigene_24514_Transcript_49346; CDS_31335_Unigene_8746_Transcript_16059
							87. Sesquiterpenoid and triterpenoid biosynthesis	[PATH:ko00909]	CDS_26720_Unigene_4233_Transcript_8729; CDS_8767_Unigene_19260_Transcript_38026; CDS_1412_Unigene_11346_Transcript_20452; CDS_1690_Unigene_11596_Transcript_20872
							88. Diterpenoid biosynthesis	[PATH:ko00904]	CDS_28195_Unigene_5704_Transcript_11139; CDS_15691_Unigene_2753_Transcript_6217; CDS_32525_Unigene_9947_Transcript_18052; CDS_10710_Unigene_21542_Transcript_43087; CDS_3786_Unigene_13776_Transcript_24884; CDS_24293_Unigene_3810_Transcript_8078
							89. Carotenoid biosynthesis	[PATH:ko00906]	CDS_13601_Unigene_24917_Transcript_50114; CDS_13602_Unigene_24918_Transcript_50115; CDS_31454_Unigene_8857_Transcript_16226; CDS_29605_Unigene_706_Transcript_1579; CDS_24367_Unigene_3819_Transcript_8092; CDS_19389_Unigene_31911_Transcript_65445; CDS_27558_Unigene_5070_Transcript_10115; CDS_13263_Unigene_24543_Transcript_49386; CDS_8680_Unigene_19155_Transcript_37814; CDS_8682_Unigene_19156_Transc…
							90. Brassinosteroid biosynthesis	[PATH:ko00905]	CDS_13771_Unigene_25145_Transcript_50512; CDS_13777_Unigene_25150_Transcript_50518; CDS_2599_Unigene_12515_Transcript_22532
							91. Insect hormone biosynthesis	[PATH:ko00981]	CDS_1891_Unigene_11786_Transcript_21156; CDS_5192_Unigene_15262_Transcript_28371; CDS_5196_Unigene_15267_Transcript_28376; CDS_5197_Unigene_15268_Transcript_28377; CDS_5200_Unigene_15270_Transcript_28379; CDS_21472_Unigene_34613_Transcript_71170; CDS_21481_Unigene_34622_Transcript_71188; CDS_25346_Unigene_3952_Transcript_8283
							92. Zeatin biosynthesis	[PATH:ko00908]	CDS_11892_Unigene_2301_Transcript_5424; CDS_11903_Unigene_2302_Transcript_5425
							93. Limonene and pinene degradation	[PATH:ko00903]	CDS_1891_Unigene_11786_Transcript_21156; CDS_5192_Unigene_15262_Transcript_28371; CDS_5196_Unigene_15267_Transcript_28376; CDS_5197_Unigene_15268_Transcript_28377; CDS_5200_Unigene_15270_Transcript_28379; CDS_21472_Unigene_34613_Transcript_71170; CDS_21481_Unigene_34622_Transcript_71188; CDS_25346_Unigene_3952_Transcript_8283
							94. Geraniol degradation	[PATH:ko00281]	CDS_9557_Unigene_20206_Transcript_40251; CDS_30462_Unigene_7882_Transcript_14669
							95. Biosynthesis of ansamycins	[PATH:ko01051]	CDS_14028_Unigene_25446_Transcript_51102
							96. Polyketide sugar unit biosynthesis	[PATH:ko00523]	CDS_7460_Unigene_17717_Transcript_34310
				10. Biosynthesis of other secondary metabolites	55	0.0127	97. Phenylpropanoid biosynthesis	[PATH:ko00940]	CDS_18398_Unigene_30679_Transcript_62892; CDS_18402_Unigene_30682_Transcript_62900; CDS_8722_Unigene_1920_Transcript_4692; CDS_628_Unigene_10592_Transcript_19153; CDS_176_Unigene_10161_Transcript_18402; CDS_16269_Unigene_28212_Transcript_57739; CDS_16280_Unigene_28224_Transcript_57759; CDS_24360_Unigene_3818_Transcript_8090; CDS_19232_Unigene_31717_Transcript_65073; CDS_19235_Unigene_31723_Transc…
							98. Stilbenoid, diarylheptanoid and gingerol biosynthesis	[PATH:ko00945]	CDS_176_Unigene_10161_Transcript_18402; CDS_15627_Unigene_27469_Transcript_56236; CDS_26034_Unigene_40684_Transcript_92308; CDS_3150_Unigene_13082_Transcript_23551; CDS_2987_Unigene_12924_Transcript_23273; CDS_15438_Unigene_27275_Transcript_55820
							99. Flavonoid biosynthesis	[PATH:ko00941]	CDS_28965_Unigene_6475_Transcript_12390; CDS_29874_Unigene_731_Transcript_1644; CDS_176_Unigene_10161_Transcript_18402; CDS_20691_Unigene_33536_Transcript_68868; CDS_15627_Unigene_27469_Transcript_56236; CDS_26034_Unigene_40684_Transcript_92308; CDS_3150_Unigene_13082_Transcript_23551; CDS_2987_Unigene_12924_Transcript_23273; CDS_15438_Unigene_27275_Transcript_55820
							100. Isoflavonoid biosynthesis	[PATH:ko00943]	CDS_1890_Unigene_11784_Transcript_21151; CDS_28942_Unigene_6456_Transcript_12355; CDS_15724_Unigene_27576_Transcript_56444; CDS_12606_Unigene_23822_Transcript_47877
							101. Isoquinoline alkaloid biosynthesis	[PATH:ko00950]	CDS_31967_Unigene_9388_Transcript_17081; CDS_31347_Unigene_8759_Transcript_16078; CDS_28660_Unigene_6178_Transcript_11913; CDS_29326_Unigene_6820_Transcript_12927; CDS_3442_Unigene_13398_Transcript_24177; CDS_17206_Unigene_29305_Transcript_59938; CDS_21089_Unigene_34077_Transcript_70109; CDS_21090_Unigene_34078_Transcript_70111
							102. Tropane, piperidine and pyridine alkaloid biosynthesis	[PATH:ko00960]	CDS_3442_Unigene_13398_Transcript_24177; CDS_17206_Unigene_29305_Transcript_59938; CDS_21089_Unigene_34077_Transcript_70109; CDS_21090_Unigene_34078_Transcript_70111; CDS_10829_Unigene_21687_Transcript_43375; CDS_10833_Unigene_21692_Transcript_43383; CDS_30465_Unigene_7885_Transcript_14674; CDS_31967_Unigene_9388_Transcript_17081; CDS_31347_Unigene_8759_Transcript_16078; CDS_28660_Unigene_6178_Tr…
							103. Caffeine metabolism	[PATH:ko00232]	CDS_31069_Unigene_8481_Transcript_15662; CDS_32030_Unigene_9448_Transcript_17173
							104. Betalain biosynthesis	[PATH:ko00965]	CDS_20333_Unigene_3305_Transcript_7094
							105. Glucosinolate biosynthesis	[PATH:ko00966]	CDS_11471_Unigene_2250_Transcript_5330; CDS_30449_Unigene_7867_Transcript_14645
							106. Monobactam biosynthesis	[PATH:ko00261]	CDS_21939_Unigene_35173_Transcript_72373; CDS_21607_Unigene_34768_Transcript_71511; CDS_30284_Unigene_768_Transcript_1745; CDS_26851_Unigene_4358_Transcript_8942
							107. Streptomycin biosynthesis	[PATH:ko00521]	CDS_7128_Unigene_17315_Transcript_33224; CDS_14520_Unigene_26088_Transcript_53359; CDS_14525_Unigene_26092_Transcript_53363; CDS_5555_Unigene_15628_Transcript_29342; CDS_9864_Unigene_20643_Transcript_41305; CDS_7699_Unigene_1800_Transcript_4441
							108. Neomycin, kanamycin and gentamicin biosynthesis	[PATH:ko00524]	CDS_7128_Unigene_17315_Transcript_33224; CDS_14520_Unigene_26088_Transcript_53359; CDS_14525_Unigene_26092_Transcript_53363
							109. Novobiocin biosynthesis	[PATH:ko00401]	CDS_29326_Unigene_6820_Transcript_12927; CDS_5321_Unigene_15414_Transcript_28892
							110. Phenazine biosynthesis	[PATH:ko00405]	CDS_25067_Unigene_39095_Transcript_80978
							111. Prodigiosin biosyntheses	[PATH:ko00333]	CDS_21193_Unigene_34200_Transcript_70321
							112. Aflatoxin biosynthesis	[PATH:ko00254]	CDS_21940_Unigene_35174_Transcript_72380
				11. Xenobiotics biodegradation and metabolism	69	0.016	113. Benzoate degradation	[PATH:ko00362]	CDS_13605_Unigene_24920_Transcript_50118; CDS_13609_Unigene_24925_Transcript_50123; CDS_4134_Unigene_14087_Transcript_25520; CDS_4135_Unigene_14088_Transcript_25521; CDS_4136_Unigene_14089_Transcript_25522
							114. Aminobenzoate degradation	[PATH:ko00627]	CDS_1059_Unigene_10999_Transcript_19831; CDS_24604_Unigene_38471_Transcript_79413; CDS_24606_Unigene_38474_Transcript_79419
							115. Fluorobenzoate degradation	[PATH:ko00364]	CDS_6368_Unigene_16516_Transcript_31425
							116. Chloroalkane and chloroalkene degradation	[PATH:ko00625]	CDS_14601_Unigene_26188_Transcript_53583; CDS_22027_Unigene_35252_Transcript_72520; CDS_22028_Unigene_35255_Transcript_72524; CDS_20014_Unigene_32653_Transcript_67030; CDS_1891_Unigene_11786_Transcript_21156; CDS_5192_Unigene_15262_Transcript_28371; CDS_5196_Unigene_15267_Transcript_28376; CDS_5197_Unigene_15268_Transcript_28377; CDS_5200_Unigene_15270_Transcript_28379; CDS_21472_Unigene_34613_Tr…
							117. Chlorocyclohexane and chlorobenzene degradation	[PATH:ko00361]	CDS_6368_Unigene_16516_Transcript_31425
							118. Toluene degradation	[PATH:ko00623]	CDS_6368_Unigene_16516_Transcript_31425
							119. Styrene degradation	[PATH:ko00643]	CDS_29202_Unigene_6708_Transcript_12742; CDS_27538_Unigene_5052_Transcript_10093; CDS_32322_Unigene_9727_Transcript_17674; CDS_1059_Unigene_10999_Transcript_19831
							120. Atrazine degradation	[PATH:ko00791]	CDS_28667_Unigene_6183_Transcript_11923
							121. Caprolactam degradation	[PATH:ko00930]	CDS_14086_Unigene_25518_Transcript_51259; CDS_17482_Unigene_29631_Transcript_60591
							122. Naphthalene degradation	[PATH:ko00626]	CDS_14601_Unigene_26188_Transcript_53583; CDS_22027_Unigene_35252_Transcript_72520; CDS_22028_Unigene_35255_Transcript_72524; CDS_20014_Unigene_32653_Transcript_67030
							123. Metabolism of xenobiotics by cytochrome P450	[PATH:ko00980]	CDS_2386_Unigene_12283_Transcript_22095; CDS_9646_Unigene_20383_Transcript_40749; CDS_5762_Unigene_15855_Transcript_29939; CDS_5784_Unigene_15875_Transcript_29975; CDS_5787_Unigene_15878_Transcript_29978; CDS_5788_Unigene_15879_Transcript_29979; CDS_8234_Unigene_18630_Transcript_36578; CDS_13023_Unigene_24280_Transcript_48873; CDS_13024_Unigene_24281_Transcript_48875; CDS_13025_Unigene_24282_Tran…
							124. Drug metabolism - cytochrome P450	[PATH:ko00982]	CDS_18126_Unigene_30390_Transcript_62255; CDS_18129_Unigene_30392_Transcript_62257; CDS_5762_Unigene_15855_Transcript_29939; CDS_5784_Unigene_15875_Transcript_29975; CDS_5787_Unigene_15878_Transcript_29978; CDS_5788_Unigene_15879_Transcript_29979; CDS_8234_Unigene_18630_Transcript_36578; CDS_13023_Unigene_24280_Transcript_48873; CDS_13024_Unigene_24281_Transcript_48875; CDS_13025_Unigene_24282_Tr…
							125. Drug metabolism - other enzymes	[PATH:ko00983]	CDS_12938_Unigene_2417_Transcript_5613; CDS_16642_Unigene_28630_Transcript_58616; CDS_31069_Unigene_8481_Transcript_15662; CDS_28705_Unigene_6224_Transcript_11983; CDS_16681_Unigene_28705_Transcript_58781; CDS_3137_Unigene_13070_Transcript_23530; CDS_16632_Unigene_28602_Transcript_58566; CDS_13328_Unigene_2460_Transcript_5714; CDS_6396_Unigene_16548_Transcript_31515; CDS_6397_Unigene_16549_Transc…
			2. Genetic Information Processing	12. Transcription	273	0.0632	126. RNA polymerase	[PATH:ko03020]	CDS_24425_Unigene_38254_Transcript_78998; CDS_23856_Unigene_37498_Transcript_77342; CDS_23846_Unigene_37494_Transcript_77335; CDS_23849_Unigene_37494_Transcript_77335; CDS_22106_Unigene_35371_Transcript_72809; CDS_17744_Unigene_29914_Transcript_61205; CDS_30253_Unigene_7667_Transcript_14314; CDS_11768_Unigene_2287_Transcript_5400; CDS_26785_Unigene_4294_Transcript_8821; CDS_27681_Unigene_5195_Tra…
							127. Basal transcription factors	[PATH:ko03022]	CDS_15343_Unigene_27150_Transcript_55576; CDS_15344_Unigene_27151_Transcript_55577; CDS_9194_Unigene_19768_Transcript_39354; CDS_20347_Unigene_33078_Transcript_67929; CDS_28827_Unigene_6340_Transcript_12169; CDS_15808_Unigene_27681_Transcript_56688; CDS_27797_Unigene_5322_Transcript_10526; CDS_8704_Unigene_19185_Transcript_37865; CDS_8705_Unigene_19186_Transcript_37866; CDS_8706_Unigene_19187_Tra…
							128. Spliceosome	[PATH:ko03040]	CDS_18801_Unigene_31184_Transcript_63965; CDS_18804_Unigene_31186_Transcript_63967; CDS_18808_Unigene_31189_Transcript_63971; CDS_31264_Unigene_8683_Transcript_15960; CDS_31266_Unigene_8684_Transcript_15962; CDS_2241_Unigene_12153_Transcript_21889; CDS_4986_Unigene_15050_Transcript_27816; CDS_6873_Unigene_17021_Transcript_32565; CDS_15504_Unigene_27337_Transcript_55948; CDS_19952_Unigene_32563_Tr…
				13. Translation	511	0.1182	129. Ribosome	[PATH:ko03010]	CDS_15827_Unigene_27710_Transcript_56752; CDS_23848_Unigene_37494_Transcript_77335; CDS_24436_Unigene_38261_Transcript_79007; CDS_15519_Unigene_27355_Transcript_56015; CDS_426_Unigene_10394_Transcript_18783; CDS_8533_Unigene_19006_Transcript_37456; CDS_21299_Unigene_34368_Transcript_70667; CDS_21303_Unigene_34374_Transcript_70678; CDS_27411_Unigene_4930_Transcript_9902; CDS_21256_Unigene_34270_Tr…
							130. Aminoacyl-tRNA biosynthesis	[PATH:ko00970]	CDS_29353_Unigene_6846_Transcript_12976; CDS_30324_Unigene_7734_Transcript_14422; CDS_406_Unigene_10373_Transcript_18744; CDS_20477_Unigene_33253_Transcript_68297; CDS_24112_Unigene_37868_Transcript_78165; CDS_11129_Unigene_22017_Transcript_43989; CDS_23594_Unigene_37174_Transcript_76619; CDS_26044_Unigene_4069_Transcript_8466; CDS_10933_Unigene_21803_Transcript_43581; CDS_21742_Unigene_34936_Tra…
							131. RNA transport	[PATH:ko03013]	CDS_64_Unigene_10058_Transcript_18236; CDS_74_Unigene_10063_Transcript_18241; CDS_25456_Unigene_39726_Transcript_84914; CDS_24090_Unigene_37829_Transcript_78075; CDS_24100_Unigene_37837_Transcript_78098; CDS_24152_Unigene_37925_Transcript_78317; CDS_18097_Unigene_3034_Transcript_6670; CDS_20003_Unigene_3262_Transcript_7028; CDS_28366_Unigene_5886_Transcript_11436; CDS_14269_Unigene_25720_Transcri…
							132. mRNA surveillance pathway	[PATH:ko03015]	CDS_9829_Unigene_20586_Transcript_41169; CDS_16234_Unigene_2817_Transcript_6323; CDS_989_Unigene_10935_Transcript_19726; CDS_990_Unigene_10936_Transcript_19727; CDS_18048_Unigene_30285_Transcript_62001; CDS_5154_Unigene_15224_Transcript_28307; CDS_2328_Unigene_12233_Transcript_22008; CDS_2864_Unigene_12793_Transcript_23011; CDS_2865_Unigene_12795_Transcript_23013; CDS_31035_Unigene_8449_Transcrip…
							133. Ribosome biogenesis in eukaryotes	[PATH:ko03008]	CDS_10529_Unigene_21345_Transcript_42714; CDS_19562_Unigene_32088_Transcript_65793; CDS_2790_Unigene_12714_Transcript_22882; CDS_15709_Unigene_27560_Transcript_56424; CDS_15710_Unigene_27562_Transcript_56427; CDS_27826_Unigene_5354_Transcript_10590; CDS_27827_Unigene_5355_Transcript_10591; CDS_27980_Unigene_5498_Transcript_10789; CDS_30080_Unigene_751_Transcript_1700; CDS_30860_Unigene_8279_Trans…
				14. Folding, sorting and degradation	425	0.0983	134. Protein export	[PATH:ko03060]	CDS_18382_Unigene_3065_Transcript_6722; CDS_18462_Unigene_30741_Transcript_63007; CDS_18466_Unigene_30744_Transcript_63010; CDS_7741_Unigene_18082_Transcript_35316; CDS_12288_Unigene_23470_Transcript_47101; CDS_9392_Unigene_20025_Transcript_39888; CDS_9394_Unigene_20026_Transcript_39889; CDS_27022_Unigene_4531_Transcript_9247; CDS_5826_Unigene_15926_Transcript_30087; CDS_7114_Unigene_1729_Transcr…
							135. Protein processing in endoplasmic reticulum	[PATH:ko04141]	CDS_7114_Unigene_1729_Transcript_4205; CDS_23259_Unigene_36756_Transcript_75747; CDS_26429_Unigene_4140_Transcript_8582; CDS_31908_Unigene_9319_Transcript_16977; CDS_1641_Unigene_11557_Transcript_20806; CDS_16594_Unigene_28570_Transcript_58520; CDS_13561_Unigene_24880_Transcript_50037; CDS_28279_Unigene_5794_Transcript_11283; CDS_4927_Unigene_14970_Transcript_27604; CDS_14233_Unigene_25672_Transc…
							136. SNARE interactions in vesicular transport	[PATH:ko04130]	CDS_14298_Unigene_25767_Transcript_51755; CDS_14299_Unigene_25769_Transcript_51758; CDS_14302_Unigene_25775_Transcript_51765; CDS_14303_Unigene_25776_Transcript_51767; CDS_19405_Unigene_31927_Transcript_65473; CDS_25194_Unigene_39283_Transcript_81564; CDS_3450_Unigene_13407_Transcript_24203; CDS_26667_Unigene_4187_Transcript_8665; CDS_29999_Unigene_743_Transcript_1676; CDS_22265_Unigene_35555_Tra…
							137. Ubiquitin mediated proteolysis	[PATH:ko04120]	CDS_11535_Unigene_22588_Transcript_45256; CDS_11536_Unigene_22589_Transcript_45257; CDS_368_Unigene_10340_Transcript_18692; CDS_2361_Unigene_12265_Transcript_22068; CDS_2362_Unigene_12266_Transcript_22069; CDS_2363_Unigene_12267_Transcript_22070; CDS_5166_Unigene_15241_Transcript_28334; CDS_5167_Unigene_15242_Transcript_28336; CDS_5168_Unigene_15244_Transcript_28339; CDS_30294_Unigene_76_Transcri…
							138. Sulfur relay system	[PATH:ko04122]	CDS_10378_Unigene_21202_Transcript_42412; CDS_10379_Unigene_21203_Transcript_42413; CDS_31172_Unigene_8589_Transcript_15814; CDS_29334_Unigene_6829_Transcript_12944; CDS_20107_Unigene_32782_Transcript_67340; CDS_11451_Unigene_22464_Transcript_44948; CDS_924_Unigene_10869_Transcript_19607; CDS_31937_Unigene_9348_Transcript_17023; CDS_31938_Unigene_9350_Transcript_17025; CDS_28228_Unigene_5739_Tran…
							139. Proteasome	[PATH:ko03050]	CDS_21915_Unigene_35145_Transcript_72328; CDS_21916_Unigene_35147_Transcript_72330; CDS_21917_Unigene_35148_Transcript_72332; CDS_21918_Unigene_35149_Transcript_72333; CDS_8507_Unigene_18955_Transcript_37238; CDS_8509_Unigene_18957_Transcript_37243; CDS_3210_Unigene_13147_Transcript_23647; CDS_11934_Unigene_23062_Transcript_46221; CDS_8251_Unigene_18670_Transcript_36694; CDS_22151_Unigene_35408_T…
							140. RNA degradation	[PATH:ko03018]	CDS_23987_Unigene_37700_Transcript_77807; CDS_29921_Unigene_7364_Transcript_13816; CDS_27388_Unigene_4908_Transcript_9856; CDS_27389_Unigene_4909_Transcript_9857; CDS_28374_Unigene_5894_Transcript_11447; CDS_3965_Unigene_13929_Transcript_25170; CDS_29627_Unigene_7089_Transcript_13376; CDS_10310_Unigene_21137_Transcript_42287; CDS_10311_Unigene_21138_Transcript_42288; CDS_16208_Unigene_28152_Trans…
				15. Replication and repair	83	0.0192	141. DNA replication	[PATH:ko03030]	CDS_8850_Unigene_19380_Transcript_38404; CDS_8851_Unigene_19381_Transcript_38405; CDS_7948_Unigene_18327_Transcript_35898; CDS_7949_Unigene_18328_Transcript_35899; CDS_7950_Unigene_18329_Transcript_35900; CDS_7952_Unigene_18330_Transcript_35903; CDS_19138_Unigene_3158_Transcript_6856; CDS_16032_Unigene_27973_Transcript_57251; CDS_17242_Unigene_29331_Transcript_59984; CDS_17251_Unigene_29337_Trans…
							142. Base excision repair	[PATH:ko03410]	CDS_10517_Unigene_21335_Transcript_42697; CDS_6190_Unigene_16308_Transcript_30944; CDS_10764_Unigene_21615_Transcript_43237; CDS_2318_Unigene_12226_Transcript_21999; CDS_28552_Unigene_6069_Transcript_11744; CDS_30335_Unigene_7747_Transcript_14439; CDS_24377_Unigene_38208_Transcript_78924; CDS_8850_Unigene_19380_Transcript_38404; CDS_8851_Unigene_19381_Transcript_38405; CDS_30351_Unigene_7762_Tran…
							143. Nucleotide excision repair	[PATH:ko03420]	CDS_8850_Unigene_19380_Transcript_38404; CDS_8851_Unigene_19381_Transcript_38405; CDS_8653_Unigene_19131_Transcript_37764; CDS_8655_Unigene_19132_Transcript_37765; CDS_21447_Unigene_34589_Transcript_71125; CDS_21456_Unigene_34595_Transcript_71135; CDS_15673_Unigene_27522_Transcript_56341; CDS_27180_Unigene_4685_Transcript_9505; CDS_27181_Unigene_4686_Transcript_9506; CDS_18439_Unigene_30717_Trans…
							144. Mismatch repair	[PATH:ko03430]	CDS_11767_Unigene_22879_Transcript_45856; CDS_3960_Unigene_13925_Transcript_25164; CDS_3962_Unigene_13926_Transcript_25166; CDS_1359_Unigene_11300_Transcript_20380; CDS_4742_Unigene_14767_Transcript_27074; CDS_4743_Unigene_14768_Transcript_27078; CDS_6252_Unigene_16379_Transcript_31103; CDS_151_Unigene_1013_Transcript_2301; CDS_27046_Unigene_4552_Transcript_9292; CDS_19138_Unigene_3158_Transcript…
							145. Homologous recombination	[PATH:ko03440]	CDS_8850_Unigene_19380_Transcript_38404; CDS_8851_Unigene_19381_Transcript_38405; CDS_30376_Unigene_7791_Transcript_14521; CDS_30377_Unigene_7792_Transcript_14522; CDS_919_Unigene_10865_Transcript_19601; CDS_1531_Unigene_11455_Transcript_20643; CDS_11363_Unigene_22336_Transcript_44682; CDS_25557_Unigene_3986_Transcript_8330; CDS_10495_Unigene_21315_Transcript_42660; CDS_7948_Unigene_18327_Transcr…
							146. Non-homologous end-joining	[PATH:ko03450]	CDS_11583_Unigene_22664_Transcript_45426; CDS_30351_Unigene_7762_Transcript_14473; CDS_30352_Unigene_7763_Transcript_14475; CDS_4096_Unigene_14039_Transcript_25418; CDS_23903_Unigene_3760_Transcript_7999; CDS_30376_Unigene_7791_Transcript_14521; CDS_30377_Unigene_7792_Transcript_14522; CDS_16032_Unigene_27973_Transcript_57251
							147. Fanconi anemia pathway	[PATH:ko03460]	CDS_26992_Unigene_449_Transcript_1028; CDS_20077_Unigene_3273_Transcript_7043; CDS_31041_Unigene_8453_Transcript_15624; CDS_24259_Unigene_38057_Transcript_78590; CDS_27601_Unigene_510_Transcript_1134; CDS_15067_Unigene_2680_Transcript_6081; CDS_11767_Unigene_22879_Transcript_45856; CDS_7948_Unigene_18327_Transcript_35898; CDS_7949_Unigene_18328_Transcript_35899; CDS_7950_Unigene_18329_Transcript_…
			3. Environmental Information Processing	16. Membrane transport	16	0.0037	148. ABC transporters	[PATH:ko02010]	CDS_23791_Unigene_37406_Transcript_77149; CDS_13847_Unigene_25236_Transcript_50685; CDS_13855_Unigene_25243_Transcript_50695; CDS_21757_Unigene_34955_Transcript_71937; CDS_31508_Unigene_890_Transcript_2013
							149. Bacterial secretion system	[PATH:ko03070]	CDS_18382_Unigene_3065_Transcript_6722; CDS_18462_Unigene_30741_Transcript_63007; CDS_18466_Unigene_30744_Transcript_63010; CDS_7741_Unigene_18082_Transcript_35316; CDS_12288_Unigene_23470_Transcript_47101; CDS_5826_Unigene_15926_Transcript_30087; CDS_9392_Unigene_20025_Transcript_39888; CDS_9394_Unigene_20026_Transcript_39889; CDS_27022_Unigene_4531_Transcript_9247; CDS_3489_Unigene_13444_Transc…
				17. Signal transduction	463	0.1071	150. Two-component system	[PATH:ko02020]	CDS_30263_Unigene_7678_Transcript_14335; CDS_30851_Unigene_8268_Transcript_15337; CDS_18457_Unigene_30736_Transcript_62998; CDS_4134_Unigene_14087_Transcript_25520; CDS_4135_Unigene_14088_Transcript_25521; CDS_4136_Unigene_14089_Transcript_25522; CDS_19411_Unigene_31934_Transcript_65489; CDS_19412_Unigene_31935_Transcript_65490; CDS_19422_Unigene_31944_Transcript_65503; CDS_24838_Unigene_38779_Tr…
							151. Ras signaling pathway	[PATH:ko04014]	CDS_2047_Unigene_11938_Transcript_21455; CDS_11074_Unigene_21953_Transcript_43864; CDS_11076_Unigene_21959_Transcript_43882; CDS_3155_Unigene_13088_Transcript_23557; CDS_8427_Unigene_18870_Transcript_37068; CDS_28561_Unigene_6075_Transcript_11755; CDS_28562_Unigene_6076_Transcript_11756; CDS_28563_Unigene_6077_Transcript_11757; CDS_32518_Unigene_9940_Transcript_18035; CDS_1811_Unigene_11706_Trans…
							152. Rap1 signaling pathway	[PATH:ko04015]	CDS_11074_Unigene_21953_Transcript_43864; CDS_11076_Unigene_21959_Transcript_43882; CDS_3155_Unigene_13088_Transcript_23557; CDS_8427_Unigene_18870_Transcript_37068; CDS_28561_Unigene_6075_Transcript_11755; CDS_28562_Unigene_6076_Transcript_11756; CDS_28563_Unigene_6077_Transcript_11757; CDS_32518_Unigene_9940_Transcript_18035
							153. MAPK signaling pathway	[PATH:ko04010]	CDS_6080_Unigene_1620_Transcript_3895; CDS_28324_Unigene_5838_Transcript_11355; CDS_28327_Unigene_5840_Transcript_11357; CDS_29666_Unigene_7123_Transcript_13439; CDS_31261_Unigene_8680_Transcript_15956; CDS_32518_Unigene_9940_Transcript_18035; CDS_3155_Unigene_13088_Transcript_23557; CDS_8427_Unigene_18870_Transcript_37068; CDS_28561_Unigene_6075_Transcript_11755; CDS_28562_Unigene_6076_Transcrip…
							154. MAPK signaling pathway - fly	[PATH:ko04013]	CDS_19868_Unigene_32442_Transcript_66583; CDS_19870_Unigene_32444_Transcript_66587; CDS_19873_Unigene_32447_Transcript_66590; CDS_19874_Unigene_32448_Transcript_66592; CDS_19882_Unigene_32455_Transcript_66601; CDS_32518_Unigene_9940_Transcript_18035; CDS_23276_Unigene_36785_Transcript_75805; CDS_23280_Unigene_36788_Transcript_75808; CDS_11043_Unigene_21925_Transcript_43822; CDS_6756_Unigene_16916…
							155. MAPK signaling pathway - plant	[PATH:ko04016]	CDS_7039_Unigene_17218_Transcript_33025; CDS_7048_Unigene_17227_Transcript_33034; CDS_9065_Unigene_19639_Transcript_39105; CDS_9067_Unigene_19640_Transcript_39106; CDS_13514_Unigene_24813_Transcript_49905; CDS_10874_Unigene_21732_Transcript_43449; CDS_22156_Unigene_3541_Transcript_7577; CDS_31658_Unigene_9061_Transcript_16554; CDS_13709_Unigene_25075_Transcript_50394; CDS_13710_Unigene_25076_Tran…
							156. MAPK signaling pathway - yeast	[PATH:ko04011]	CDS_11484_Unigene_22538_Transcript_45175; CDS_11486_Unigene_22540_Transcript_45177; CDS_11488_Unigene_22542_Transcript_45182; CDS_1024_Unigene_10965_Transcript_19783; CDS_2047_Unigene_11938_Transcript_21455; CDS_32518_Unigene_9940_Transcript_18035; CDS_16794_Unigene_28832_Transcript_59064; CDS_9746_Unigene_20508_Transcript_41025; CDS_2774_Unigene_12690_Transcript_22840; CDS_13747_Unigene_25110_Tr…
							157. ErbB signaling pathway	[PATH:ko04012]	CDS_3507_Unigene_13460_Transcript_24320; CDS_3508_Unigene_13461_Transcript_24321; CDS_32518_Unigene_9940_Transcript_18035; CDS_23530_Unigene_37092_Transcript_76437; CDS_7652_Unigene_17940_Transcript_34858
							158. Wnt signaling pathway	[PATH:ko04310]	CDS_22944_Unigene_36332_Transcript_74816; CDS_29514_Unigene_6996_Transcript_13232; CDS_19700_Unigene_32245_Transcript_66121; CDS_19703_Unigene_32249_Transcript_66126; CDS_19706_Unigene_32253_Transcript_66131; CDS_19707_Unigene_32254_Transcript_66132; CDS_19708_Unigene_32255_Transcript_66134; CDS_19717_Unigene_32266_Transcript_66153; CDS_21685_Unigene_34856_Transcript_71677; CDS_21692_Unigene_3486…
							159. Notch signaling pathway	[PATH:ko04330]	CDS_19786_Unigene_32362_Transcript_66415; CDS_15603_Unigene_2743_Transcript_6196; CDS_15777_Unigene_27648_Transcript_56610; CDS_3273_Unigene_13218_Transcript_23845; CDS_4199_Unigene_14156_Transcript_25638; CDS_8591_Unigene_19072_Transcript_37582; CDS_8592_Unigene_19074_Transcript_37586; CDS_8593_Unigene_19075_Transcript_37587; CDS_31242_Unigene_8663_Transcript_15928; CDS_31243_Unigene_8664_Transc…
							160. Hedgehog signaling pathway	[PATH:ko04340]	CDS_19700_Unigene_32245_Transcript_66121; CDS_19703_Unigene_32249_Transcript_66126; CDS_19706_Unigene_32253_Transcript_66131; CDS_19707_Unigene_32254_Transcript_66132; CDS_19708_Unigene_32255_Transcript_66134; CDS_19717_Unigene_32266_Transcript_66153; CDS_21685_Unigene_34856_Transcript_71677; CDS_21692_Unigene_34867_Transcript_71691; CDS_21695_Unigene_34870_Transcript_71694; CDS_21697_Unigene_348…
							161. Hedgehog signaling pathway - fly	[PATH:ko04341]	CDS_12112_Unigene_23274_Transcript_46688; CDS_19700_Unigene_32245_Transcript_66121; CDS_19703_Unigene_32249_Transcript_66126; CDS_19706_Unigene_32253_Transcript_66131; CDS_19707_Unigene_32254_Transcript_66132; CDS_19708_Unigene_32255_Transcript_66134; CDS_19717_Unigene_32266_Transcript_66153; CDS_21685_Unigene_34856_Transcript_71677; CDS_21692_Unigene_34867_Transcript_71691; CDS_21695_Unigene_348…
							162. TGF-beta signaling pathway	[PATH:ko04350]	CDS_29100_Unigene_6608_Transcript_12581; CDS_23039_Unigene_36493_Transcript_75138; CDS_15777_Unigene_27648_Transcript_56610; CDS_21262_Unigene_34274_Transcript_70462; CDS_21264_Unigene_34275_Transcript_70464; CDS_19627_Unigene_32163_Transcript_65960; CDS_32518_Unigene_9940_Transcript_18035; CDS_10381_Unigene_21204_Transcript_42414; CDS_10385_Unigene_21207_Transcript_42418; CDS_10388_Unigene_21209…
							163. Hippo signaling pathway	[PATH:ko04390]	CDS_19868_Unigene_32442_Transcript_66583; CDS_19870_Unigene_32444_Transcript_66587; CDS_19873_Unigene_32447_Transcript_66590; CDS_19874_Unigene_32448_Transcript_66592; CDS_19882_Unigene_32455_Transcript_66601; CDS_10381_Unigene_21204_Transcript_42414; CDS_10385_Unigene_21207_Transcript_42418; CDS_10388_Unigene_21209_Transcript_42421; CDS_10395_Unigene_21213_Transcript_42426; CDS_23199_Unigene_366…
							164. Hippo signaling pathway -fly	[PATH:ko04391]	CDS_19700_Unigene_32245_Transcript_66121; CDS_19703_Unigene_32249_Transcript_66126; CDS_19706_Unigene_32253_Transcript_66131; CDS_19707_Unigene_32254_Transcript_66132; CDS_19708_Unigene_32255_Transcript_66134; CDS_19717_Unigene_32266_Transcript_66153; CDS_21685_Unigene_34856_Transcript_71677; CDS_21692_Unigene_34867_Transcript_71691; CDS_21695_Unigene_34870_Transcript_71694; CDS_21697_Unigene_348…
							165. Hippo signaling pathway - multiple species	[PATH:ko04392]	CDS_19700_Unigene_32245_Transcript_66121; CDS_19703_Unigene_32249_Transcript_66126; CDS_19706_Unigene_32253_Transcript_66131; CDS_19707_Unigene_32254_Transcript_66132; CDS_19708_Unigene_32255_Transcript_66134; CDS_19717_Unigene_32266_Transcript_66153; CDS_21685_Unigene_34856_Transcript_71677; CDS_21692_Unigene_34867_Transcript_71691; CDS_21695_Unigene_34870_Transcript_71694; CDS_21697_Unigene_348…
							166. VEGF signaling pathway	[PATH:ko04370]	CDS_3814_Unigene_13799_Transcript_24969; CDS_3817_Unigene_13800_Transcript_24970; CDS_32518_Unigene_9940_Transcript_18035; CDS_6080_Unigene_1620_Transcript_3895; CDS_28324_Unigene_5838_Transcript_11355; CDS_28327_Unigene_5840_Transcript_11357; CDS_29666_Unigene_7123_Transcript_13439; CDS_31261_Unigene_8680_Transcript_15956; CDS_3155_Unigene_13088_Transcript_23557; CDS_8427_Unigene_18870_Transcrip…
							167. Apelin signaling pathway	[PATH:ko04371]	CDS_2047_Unigene_11938_Transcript_21455; CDS_11074_Unigene_21953_Transcript_43864; CDS_11076_Unigene_21959_Transcript_43882; CDS_32518_Unigene_9940_Transcript_18035; CDS_23530_Unigene_37092_Transcript_76437; CDS_20358_Unigene_33099_Transcript_67968; CDS_20363_Unigene_33103_Transcript_67972; CDS_2141_Unigene_12052_Transcript_21681; CDS_167_Unigene_10152_Transcript_18388; CDS_5201_Unigene_15272_Tra…
							168. Jak-STAT signaling pathway	[PATH:ko04630]	CDS_15777_Unigene_27648_Transcript_56610
							169. NF-kappa B signaling pathway	[PATH:ko04064]	CDS_13550_Unigene_24859_Transcript_49997; CDS_13555_Unigene_24864_Transcript_50003; CDS_2790_Unigene_12714_Transcript_22882; CDS_15709_Unigene_27560_Transcript_56424; CDS_15710_Unigene_27562_Transcript_56427; CDS_10529_Unigene_21345_Transcript_42714; CDS_19562_Unigene_32088_Transcript_65793
							170. TNF signaling pathway	[PATH:ko04668]	CDS_32518_Unigene_9940_Transcript_18035; CDS_12172_Unigene_23322_Transcript_46803; CDS_12175_Unigene_23324_Transcript_46806
							171. HIF-1 signaling pathway	[PATH:ko04066]	CDS_32518_Unigene_9940_Transcript_18035; CDS_79_Unigene_10068_Transcript_18248; CDS_263_Unigene_10235_Transcript_18512; CDS_25812_Unigene_4032_Transcript_8409; CDS_23530_Unigene_37092_Transcript_76437; CDS_20358_Unigene_33099_Transcript_67968; CDS_20363_Unigene_33103_Transcript_67972; CDS_31501_Unigene_8905_Transcript_16315; CDS_31502_Unigene_8906_Transcript_16316; CDS_15777_Unigene_27648_Transcr…
							172. FoxO signaling pathway	[PATH:ko04068]	CDS_1319_Unigene_11264_Transcript_20321; CDS_15371_Unigene_27181_Transcript_55627; CDS_17214_Unigene_29311_Transcript_59944; CDS_21389_Unigene_34517_Transcript_71006; CDS_21392_Unigene_34521_Transcript_71011; CDS_21393_Unigene_34522_Transcript_71013; CDS_27740_Unigene_5262_Transcript_10444; CDS_3391_Unigene_13344_Transcript_24069; CDS_11148_Unigene_22048_Transcript_44073; CDS_11149_Unigene_22049_…
							173. Calcium signaling pathway	[PATH:ko04020]	CDS_14571_Unigene_26140_Transcript_53483; CDS_3814_Unigene_13799_Transcript_24969; CDS_3817_Unigene_13800_Transcript_24970; CDS_16672_Unigene_286_Transcript_688; CDS_10477_Unigene_212_Transcript_489; CDS_14304_Unigene_25777_Transcript_51771; CDS_27172_Unigene_4678_Transcript_9494; CDS_2661_Unigene_12580_Transcript_22636; CDS_2663_Unigene_12581_Transcript_22637; CDS_2664_Unigene_12582_Transcript_2…
							174. Phosphatidylinositol signaling system	[PATH:ko04070]	CDS_16794_Unigene_28832_Transcript_59064; CDS_18684_Unigene_31054_Transcript_63672; CDS_12834_Unigene_24067_Transcript_48395; CDS_3298_Unigene_13243_Transcript_23892; CDS_14571_Unigene_26140_Transcript_53483; CDS_19277_Unigene_3176_Transcript_6889; CDS_28256_Unigene_5771_Transcript_11252; CDS_28257_Unigene_5772_Transcript_11254; CDS_6670_Unigene_16829_Transcript_32152; CDS_7012_Unigene_17177_Tran…
							175. Phospholipase D signaling pathway	[PATH:ko04072]	CDS_16458_Unigene_28415_Transcript_58226; CDS_16459_Unigene_28417_Transcript_58230; CDS_9952_Unigene_20753_Transcript_41494; CDS_3814_Unigene_13799_Transcript_24969; CDS_3817_Unigene_13800_Transcript_24970; CDS_32518_Unigene_9940_Transcript_18035; CDS_16794_Unigene_28832_Transcript_59064; CDS_26592_Unigene_4163_Transcript_8627; CDS_32440_Unigene_9855_Transcript_17881; CDS_25865_Unigene_4045_Trans…
							176. Sphingolipid signaling pathway	[PATH:ko04071]	CDS_12677_Unigene_2387_Transcript_5553; CDS_27763_Unigene_5289_Transcript_10481; CDS_4090_Unigene_14034_Transcript_25412; CDS_19868_Unigene_32442_Transcript_66583; CDS_19870_Unigene_32444_Transcript_66587; CDS_19873_Unigene_32447_Transcript_66590; CDS_19874_Unigene_32448_Transcript_66592; CDS_19882_Unigene_32455_Transcript_66601; CDS_10381_Unigene_21204_Transcript_42414; CDS_10385_Unigene_21207_T…
							177. cAMP signaling pathway	[PATH:ko04024]	CDS_11074_Unigene_21953_Transcript_43864; CDS_11076_Unigene_21959_Transcript_43882; CDS_3507_Unigene_13460_Transcript_24320; CDS_3508_Unigene_13461_Transcript_24321; CDS_3155_Unigene_13088_Transcript_23557; CDS_8427_Unigene_18870_Transcript_37068; CDS_28561_Unigene_6075_Transcript_11755; CDS_28562_Unigene_6076_Transcript_11756; CDS_28563_Unigene_6077_Transcript_11757; CDS_32518_Unigene_9940_Trans…
							178. cGMP - PKG signaling pathway	[PATH:ko04022]	CDS_6080_Unigene_1620_Transcript_3895; CDS_28324_Unigene_5838_Transcript_11355; CDS_28327_Unigene_5840_Transcript_11357; CDS_29666_Unigene_7123_Transcript_13439; CDS_31261_Unigene_8680_Transcript_15956; CDS_3627_Unigene_13595_Transcript_24575; CDS_6697_Unigene_16859_Transcript_32229; CDS_6699_Unigene_16860_Transcript_32230; CDS_6700_Unigene_16861_Transcript_32231; CDS_6702_Unigene_16863_Transcrip…
							179. PI3K-Akt signaling pathway	[PATH:ko04151]	CDS_32518_Unigene_9940_Transcript_18035; CDS_3155_Unigene_13088_Transcript_23557; CDS_8427_Unigene_18870_Transcript_37068; CDS_28561_Unigene_6075_Transcript_11755; CDS_28562_Unigene_6076_Transcript_11756; CDS_28563_Unigene_6077_Transcript_11757; CDS_2047_Unigene_11938_Transcript_21455; CDS_9746_Unigene_20508_Transcript_41025; CDS_1319_Unigene_11264_Transcript_20321; CDS_15371_Unigene_27181_Transc…
							180. AMPK signaling pathway	[PATH:ko04152]	CDS_14052_Unigene_25479_Transcript_51182; CDS_27888_Unigene_5415_Transcript_10677; CDS_18988_Unigene_31392_Transcript_64341; CDS_18993_Unigene_31397_Transcript_64354; CDS_1319_Unigene_11264_Transcript_20321; CDS_15371_Unigene_27181_Transcript_55627; CDS_17214_Unigene_29311_Transcript_59944; CDS_21389_Unigene_34517_Transcript_71006; CDS_21392_Unigene_34521_Transcript_71011; CDS_21393_Unigene_34522…
							181. mTOR signaling pathway	[PATH:ko04150]	CDS_279_Unigene_1024_Transcript_2330; CDS_9469_Unigene_20118_Transcript_40063; CDS_9470_Unigene_20119_Transcript_40065; CDS_9472_Unigene_20120_Transcript_40068; CDS_13656_Unigene_24990_Transcript_50248; CDS_13658_Unigene_24992_Transcript_50250; CDS_4362_Unigene_1434_Transcript_3507; CDS_24783_Unigene_38709_Transcript_79936; CDS_24787_Unigene_38711_Transcript_79938; CDS_32253_Unigene_9666_Transcri…
							182. Plant hormone signal transduction	[PATH:ko04075]	CDS_12451_Unigene_23667_Transcript_47537; CDS_6139_Unigene_1625_Transcript_3911; CDS_8274_Unigene_18692_Transcript_36726; CDS_10426_Unigene_21255_Transcript_42549; CDS_10427_Unigene_21256_Transcript_42550; CDS_10428_Unigene_21257_Transcript_42551; CDS_13888_Unigene_25290_Transcript_50779; CDS_17263_Unigene_2935_Transcript_6509; CDS_18861_Unigene_31252_Transcript_64082; CDS_18869_Unigene_31259_Tra…
			4. Cellular Processes	18. Transport and catabolism	321	0.0743	183. Endocytosis	[PATH:ko04144]	CDS_16794_Unigene_28832_Transcript_59064; CDS_25865_Unigene_4045_Transcript_8427; CDS_23310_Unigene_36828_Transcript_75881; CDS_23313_Unigene_36831_Transcript_75887; CDS_5306_Unigene_15400_Transcript_28872; CDS_5308_Unigene_15401_Transcript_28873; CDS_6824_Unigene_16980_Transcript_32487; CDS_6825_Unigene_16981_Transcript_32488; CDS_16851_Unigene_28879_Transcript_59150; CDS_16858_Unigene_28882_Tra…
							184. Phagosome	[PATH:ko04145]	CDS_29999_Unigene_743_Transcript_1676; CDS_11815_Unigene_22929_Transcript_45960; CDS_28975_Unigene_6483_Transcript_12405; CDS_2340_Unigene_12245_Transcript_22033; CDS_279_Unigene_1024_Transcript_2330; CDS_9469_Unigene_20118_Transcript_40063; CDS_9470_Unigene_20119_Transcript_40065; CDS_9472_Unigene_20120_Transcript_40068; CDS_13656_Unigene_24990_Transcript_50248; CDS_13658_Unigene_24992_Transcrip…
							185. Lysosome	[PATH:ko04142]	CDS_32511_Unigene_9933_Transcript_18022; CDS_31303_Unigene_8718_Transcript_16015; CDS_30969_Unigene_8380_Transcript_15521; CDS_5800_Unigene_15894_Transcript_30003; CDS_7485_Unigene_17756_Transcript_34397; CDS_18275_Unigene_30550_Transcript_62586; CDS_8954_Unigene_19488_Transcript_38678; CDS_8342_Unigene_18775_Transcript_36905; CDS_24626_Unigene_3848_Transcript_8134; CDS_16673_Unigene_28700_Transc…
							186. Peroxisome	[PATH:ko04146]	CDS_28089_Unigene_5603_Transcript_10978; CDS_31281_Unigene_8700_Transcript_15990; CDS_31283_Unigene_8700_Transcript_15990; CDS_31284_Unigene_8701_Transcript_15991; CDS_31285_Unigene_8702_Transcript_15992; CDS_15329_Unigene_27136_Transcript_55551; CDS_15330_Unigene_27138_Transcript_55553; CDS_15331_Unigene_27139_Transcript_55554; CDS_3176_Unigene_13111_Transcript_23600; CDS_5869_Unigene_15963_Tran…
							187. Autophagy - animal	[PATH:ko04140]	CDS_9746_Unigene_20508_Transcript_41025; CDS_18684_Unigene_31054_Transcript_63672; CDS_32518_Unigene_9940_Transcript_18035; CDS_31439_Unigene_8837_Transcript_16195; CDS_24068_Unigene_3779_Transcript_8035; CDS_23530_Unigene_37092_Transcript_76437; CDS_29077_Unigene_6583_Transcript_12542; CDS_19868_Unigene_32442_Transcript_66583; CDS_19870_Unigene_32444_Transcript_66587; CDS_19873_Unigene_32447_Tra…
							188. Autophagy - yeast	[PATH:ko04138]	CDS_5896_Unigene_15997_Transcript_30283; CDS_15370_Unigene_27180_Transcript_55625; CDS_15372_Unigene_27182_Transcript_55628; CDS_1501_Unigene_11431_Transcript_20602; CDS_361_Unigene_10328_Transcript_18671; CDS_13684_Unigene_25030_Transcript_50331; CDS_13685_Unigene_25031_Transcript_50334; CDS_13912_Unigene_25321_Transcript_50859; CDS_13913_Unigene_25322_Transcript_50860; CDS_12677_Unigene_2387_Tr…
							189. Autophagy - other eukaryotes	[PATH:ko04136]	CDS_31439_Unigene_8837_Transcript_16195; CDS_24068_Unigene_3779_Transcript_8035; CDS_1501_Unigene_11431_Transcript_20602; CDS_16326_Unigene_2827_Transcript_6347; CDS_29077_Unigene_6583_Transcript_12542; CDS_19868_Unigene_32442_Transcript_66583; CDS_19870_Unigene_32444_Transcript_66587; CDS_19873_Unigene_32447_Transcript_66590; CDS_19874_Unigene_32448_Transcript_66592; CDS_19882_Unigene_32455_Tran…
							190. Mitophagy - animal	[PATH:ko04137]	CDS_8313_Unigene_18747_Transcript_36839; CDS_20154_Unigene_32842_Transcript_67472; CDS_20156_Unigene_32845_Transcript_67476; CDS_167_Unigene_10152_Transcript_18388; CDS_5201_Unigene_15272_Transcript_28387; CDS_15800_Unigene_27673_Transcript_56659; CDS_15806_Unigene_27677_Transcript_56678; CDS_17731_Unigene_29901_Transcript_61156; CDS_17732_Unigene_29903_Transcript_61165; CDS_17733_Unigene_29905_T…
							191. Mitophagy - yeast	[PATH:ko04139]	CDS_28925_Unigene_6440_Transcript_12331; CDS_10521_Unigene_21337_Transcript_42699; CDS_10523_Unigene_21339_Transcript_42703; CDS_10525_Unigene_21340_Transcript_42704; CDS_3638_Unigene_13614_Transcript_24612; CDS_12962_Unigene_24201_Transcript_48681; CDS_2790_Unigene_12714_Transcript_22882; CDS_15709_Unigene_27560_Transcript_56424; CDS_15710_Unigene_27562_Transcript_56427; CDS_10529_Unigene_21345_…
				19. Cell growth and death	199	0.046	192. Cell cycle	[PATH:ko04110]	CDS_29100_Unigene_6608_Transcript_12581; CDS_8591_Unigene_19072_Transcript_37582; CDS_8592_Unigene_19074_Transcript_37586; CDS_8593_Unigene_19075_Transcript_37587; CDS_31242_Unigene_8663_Transcript_15928; CDS_31243_Unigene_8664_Transcript_15930; CDS_21289_Unigene_34339_Transcript_70612; CDS_21290_Unigene_34340_Transcript_70613; CDS_23039_Unigene_36493_Transcript_75138; CDS_7652_Unigene_17940_Tran…
							193. Cell cycle - yeast	[PATH:ko04111]	CDS_31416_Unigene_8818_Transcript_16172; CDS_22334_Unigene_35628_Transcript_73300; CDS_27334_Unigene_4856_Transcript_9782; CDS_27337_Unigene_4857_Transcript_9783; CDS_58_Unigene_10052_Transcript_18227; CDS_30500_Unigene_7910_Transcript_14720; CDS_30501_Unigene_7911_Transcript_14721; CDS_19627_Unigene_32163_Transcript_65960; CDS_21262_Unigene_34274_Transcript_70462; CDS_21264_Unigene_34275_Transcr…
							194. Cell cycle - Caulobacter	[PATH:ko04112]	CDS_8802_Unigene_19331_Transcript_38272; CDS_8807_Unigene_19335_Transcript_38278; CDS_9411_Unigene_20055_Transcript_39944; CDS_9412_Unigene_20056_Transcript_39945; CDS_12367_Unigene_23570_Transcript_47337; CDS_960_Unigene_10904_Transcript_19667; CDS_5300_Unigene_15396_Transcript_28867; CDS_4273_Unigene_14235_Transcript_25872; CDS_5042_Unigene_15108_Transcript_27948; CDS_18144_Unigene_30405_Transc…
							195. Meiosis - yeast	[PATH:ko04113]	CDS_5896_Unigene_15997_Transcript_30283; CDS_15370_Unigene_27180_Transcript_55625; CDS_15372_Unigene_27182_Transcript_55628; CDS_31416_Unigene_8818_Transcript_16172; CDS_31074_Unigene_8486_Transcript_15672; CDS_3627_Unigene_13595_Transcript_24575; CDS_6697_Unigene_16859_Transcript_32229; CDS_6699_Unigene_16860_Transcript_32230; CDS_6700_Unigene_16861_Transcript_32231; CDS_6702_Unigene_16863_Trans…
							196. Oocyte meiosis	[PATH:ko04114]	CDS_32518_Unigene_9940_Transcript_18035; CDS_2910_Unigene_12836_Transcript_23081; CDS_5260_Unigene_15339_Transcript_28633; CDS_11464_Unigene_2248_Transcript_5324; CDS_13578_Unigene_24897_Transcript_50071; CDS_27648_Unigene_5160_Transcript_10259; CDS_30761_Unigene_8177_Transcript_15189; CDS_15175_Unigene_26937_Transcript_55129; CDS_3627_Unigene_13595_Transcript_24575; CDS_6697_Unigene_16859_Transc…
							197. Apoptosis	[PATH:ko04210]	CDS_4913_Unigene_14953_Transcript_27579; CDS_10978_Unigene_21853_Transcript_43678; CDS_13697_Unigene_25046_Transcript_50350; CDS_25110_Unigene_39162_Transcript_81145; CDS_9566_Unigene_20211_Transcript_40262; CDS_11517_Unigene_22568_Transcript_45230; CDS_11519_Unigene_22570_Transcript_45232; CDS_8954_Unigene_19488_Transcript_38678; CDS_8342_Unigene_18775_Transcript_36905; CDS_24626_Unigene_3848_Tr…
							198. Apoptosis - fly	[PATH:ko04214]	CDS_12172_Unigene_23322_Transcript_46803; CDS_12175_Unigene_23324_Transcript_46806; CDS_4913_Unigene_14953_Transcript_27579; CDS_8313_Unigene_18747_Transcript_36839; CDS_8692_Unigene_19168_Transcript_37834; CDS_18385_Unigene_30662_Transcript_62854; CDS_21023_Unigene_33990_Transcript_69922; CDS_21024_Unigene_33991_Transcript_69923; CDS_25110_Unigene_39162_Transcript_81145; CDS_32518_Unigene_9940_T…
							199. Apoptosis - multiple species	[PATH:ko04215]	CDS_4913_Unigene_14953_Transcript_27579; CDS_2141_Unigene_12052_Transcript_21681
							200. Ferroptosis	[PATH:ko04216]	CDS_7830_Unigene_18214_Transcript_35627; CDS_8667_Unigene_19144_Transcript_37790; CDS_10810_Unigene_21666_Transcript_43319; CDS_11297_Unigene_22273_Transcript_44561; CDS_9084_Unigene_19654_Transcript_39128; CDS_9087_Unigene_19656_Transcript_39131; CDS_14788_Unigene_26416_Transcript_54023; CDS_21282_Unigene_34329_Transcript_70594; CDS_16751_Unigene_2877_Transcript_6419; CDS_10477_Unigene_212_Trans…
							201. Necroptosis	[PATH:ko04217]	CDS_3507_Unigene_13460_Transcript_24320; CDS_3508_Unigene_13461_Transcript_24321; CDS_2661_Unigene_12580_Transcript_22636; CDS_2663_Unigene_12581_Transcript_22637; CDS_2664_Unigene_12582_Transcript_22638; CDS_8207_Unigene_18603_Transcript_36532; CDS_8213_Unigene_18609_Transcript_36543; CDS_9002_Unigene_19549_Transcript_38827; CDS_30209_Unigene_762_Transcript_1735; CDS_4249_Unigene_1420_Transcript…
							202. p53 signaling pathway	[PATH:ko04115]	CDS_15175_Unigene_26937_Transcript_55129; CDS_6756_Unigene_16916_Transcript_32380; CDS_6757_Unigene_16918_Transcript_32382; CDS_6763_Unigene_16922_Transcript_32386; CDS_6765_Unigene_16924_Transcript_32389; CDS_20742_Unigene_3360_Transcript_7175; CDS_4913_Unigene_14953_Transcript_27579; CDS_15673_Unigene_27522_Transcript_56341; CDS_30537_Unigene_7958_Transcript_14818; CDS_18684_Unigene_31054_Trans…
							203. Cellular senescence	[PATH:ko04218]	CDS_29100_Unigene_6608_Transcript_12581; CDS_21289_Unigene_34339_Transcript_70612; CDS_21290_Unigene_34340_Transcript_70613; CDS_15175_Unigene_26937_Transcript_55129; CDS_18684_Unigene_31054_Transcript_63672; CDS_27212_Unigene_4717_Transcript_9559; CDS_1339_Unigene_11283_Transcript_20353; CDS_17981_Unigene_30225_Transcript_61879; CDS_21482_Unigene_34626_Transcript_71201; CDS_3627_Unigene_13595_Tr…
				20. Cellular community - eukaryotes	67	0.0155	204. Focal adhesion	[PATH:ko04510]	CDS_3627_Unigene_13595_Transcript_24575; CDS_6697_Unigene_16859_Transcript_32229; CDS_6699_Unigene_16860_Transcript_32230; CDS_6700_Unigene_16861_Transcript_32231; CDS_6702_Unigene_16863_Transcript_32233; CDS_6703_Unigene_16864_Transcript_32234; CDS_6704_Unigene_16865_Transcript_32235; CDS_25318_Unigene_3946_Transcript_8275; CDS_9746_Unigene_20508_Transcript_41025; CDS_7652_Unigene_17940_Transcri…
							205. Adherens junction	[PATH:ko04520]	CDS_3155_Unigene_13088_Transcript_23557; CDS_8427_Unigene_18870_Transcript_37068; CDS_28561_Unigene_6075_Transcript_11755; CDS_28562_Unigene_6076_Transcript_11756; CDS_28563_Unigene_6077_Transcript_11757; CDS_8497_Unigene_1893_Transcript_4649; CDS_2790_Unigene_12714_Transcript_22882; CDS_15709_Unigene_27560_Transcript_56424; CDS_15710_Unigene_27562_Transcript_56427; CDS_10529_Unigene_21345_Transc…
							206. Tight junction	[PATH:ko04530]	CDS_3155_Unigene_13088_Transcript_23557; CDS_8427_Unigene_18870_Transcript_37068; CDS_28561_Unigene_6075_Transcript_11755; CDS_28562_Unigene_6076_Transcript_11756; CDS_28563_Unigene_6077_Transcript_11757; CDS_19868_Unigene_32442_Transcript_66583; CDS_19870_Unigene_32444_Transcript_66587; CDS_19873_Unigene_32447_Transcript_66590; CDS_19874_Unigene_32448_Transcript_66592; CDS_19882_Unigene_32455_Tr…
							207. Gap junction	[PATH:ko04540]	CDS_32518_Unigene_9940_Transcript_18035; CDS_10978_Unigene_21853_Transcript_43678; CDS_13697_Unigene_25046_Transcript_50350; CDS_15465_Unigene_27302_Transcript_55878
							208. Signaling pathways regulating pluripotency of stem cells	[PATH:ko04550]	CDS_32518_Unigene_9940_Transcript_18035; CDS_7652_Unigene_17940_Transcript_34858; CDS_10017_Unigene_20821_Transcript_41643; CDS_10019_Unigene_20822_Transcript_41644
				21. Cellular community - prokaryotes	34	0.0079	209. Quorum sensing	[PATH:ko02024]	CDS_25067_Unigene_39095_Transcript_80978; CDS_16343_Unigene_28296_Transcript_57924; CDS_16345_Unigene_28298_Transcript_57929; CDS_15165_Unigene_26924_Transcript_55110; CDS_3849_Unigene_13832_Transcript_25020; CDS_7830_Unigene_18214_Transcript_35627; CDS_8667_Unigene_19144_Transcript_37790; CDS_10810_Unigene_21666_Transcript_43319; CDS_11297_Unigene_22273_Transcript_44561; CDS_11064_Unigene_2193_T…
							210. Biofilm formation - Vibrio cholerae	[PATH:ko05111]	CDS_3393_Unigene_13347_Transcript_24072; CDS_5459_Unigene_15542_Transcript_29126; CDS_31351_Unigene_8762_Transcript_16081
							211. Biofilm formation - Pseudomonas aeruginosa	[PATH:ko02025]	CDS_25067_Unigene_39095_Transcript_80978
							212. Biofilm formation - Escherichia coli	[PATH:ko02026]	CDS_1577_Unigene_11492_Transcript_20704; CDS_320_Unigene_10290_Transcript_18608; CDS_9365_Unigene_19997_Transcript_39843; CDS_9366_Unigene_19998_Transcript_39847; CDS_8555_Unigene_19031_Transcript_37493; CDS_22997_Unigene_36433_Transcript_75024; CDS_29610_Unigene_7075_Transcript_13352
				22. Cell motility	26	0.006	213. Regulation of actin cytoskeleton	[PATH:ko04810]	CDS_32518_Unigene_9940_Transcript_18035; CDS_3155_Unigene_13088_Transcript_23557; CDS_8427_Unigene_18870_Transcript_37068; CDS_28561_Unigene_6075_Transcript_11755; CDS_28562_Unigene_6076_Transcript_11756; CDS_28563_Unigene_6077_Transcript_11757; CDS_3627_Unigene_13595_Transcript_24575; CDS_6697_Unigene_16859_Transcript_32229; CDS_6699_Unigene_16860_Transcript_32230; CDS_6700_Unigene_16861_Transcr…
			5. Organismal systems	23. Environmental adaptation	202	0.0467	214. Circadian rhythm	[PATH:ko04710]	CDS_19700_Unigene_32245_Transcript_66121; CDS_19703_Unigene_32249_Transcript_66126; CDS_19706_Unigene_32253_Transcript_66131; CDS_19707_Unigene_32254_Transcript_66132; CDS_19708_Unigene_32255_Transcript_66134; CDS_19717_Unigene_32266_Transcript_66153; CDS_21685_Unigene_34856_Transcript_71677; CDS_21692_Unigene_34867_Transcript_71691; CDS_21695_Unigene_34870_Transcript_71694; CDS_21697_Unigene_348…
							215. Circadian entrainment	[PATH:ko04713]	CDS_11074_Unigene_21953_Transcript_43864; CDS_11076_Unigene_21959_Transcript_43882; CDS_3507_Unigene_13460_Transcript_24320; CDS_3508_Unigene_13461_Transcript_24321; CDS_32518_Unigene_9940_Transcript_18035; CDS_2047_Unigene_11938_Transcript_21455
							216. Circadian rhythm - fly	[PATH:ko04711]	CDS_19700_Unigene_32245_Transcript_66121; CDS_19703_Unigene_32249_Transcript_66126; CDS_19706_Unigene_32253_Transcript_66131; CDS_19707_Unigene_32254_Transcript_66132; CDS_19708_Unigene_32255_Transcript_66134; CDS_19717_Unigene_32266_Transcript_66153; CDS_21685_Unigene_34856_Transcript_71677; CDS_21692_Unigene_34867_Transcript_71691; CDS_21695_Unigene_34870_Transcript_71694; CDS_21697_Unigene_348…
							217. Circadian rhythm - plant	[PATH:ko04712]	CDS_9491_Unigene_20149_Transcript_40157; CDS_9494_Unigene_20151_Transcript_40159; CDS_3952_Unigene_13920_Transcript_25158; CDS_2899_Unigene_12825_Transcript_23061; CDS_2900_Unigene_12826_Transcript_23063; CDS_28635_Unigene_6145_Transcript_11859; CDS_20752_Unigene_33618_Transcript_69043; CDS_27227_Unigene_4733_Transcript_9585; CDS_2790_Unigene_12714_Transcript_22882; CDS_15709_Unigene_27560_Transc…
							218. Thermogenesis	[PATH:ko04714]	CDS_7368_Unigene_17621_Transcript_34034; CDS_13574_Unigene_24891_Transcript_50063; CDS_13577_Unigene_24893_Transcript_50065; CDS_14121_Unigene_25553_Transcript_51321; CDS_16666_Unigene_28688_Transcript_58752; CDS_21235_Unigene_34243_Transcript_70402; CDS_28098_Unigene_5610_Transcript_10988; CDS_1518_Unigene_11444_Transcript_20623; CDS_1519_Unigene_11445_Transcript_20624; CDS_3437_Unigene_13392_Tr…
							219. Plant-pathogen interaction	[PATH:ko04626]	CDS_89_Unigene_10077_Transcript_18258; CDS_137_Unigene_10122_Transcript_18339; CDS_6562_Unigene_16724_Transcript_31944; CDS_17586_Unigene_29750_Transcript_60854; CDS_17595_Unigene_29763_Transcript_60876; CDS_18598_Unigene_30936_Transcript_63443; CDS_18604_Unigene_30942_Transcript_63451; CDS_18606_Unigene_30945_Transcript_63455; CDS_20128_Unigene_32814_Transcript_67418; CDS_20129_Unigene_32815_Tra…

## Sheet: KEGG Pathway_T-9
		Additional file 2: Table S2_KEGG pathway annotation of 3551 CDSs of T-9 cultivar
		Major categories	Predicted pathway class	All CDSs with pathway annotation (3,551)		Specific pathway name	Pathway id	List of CDSs
		Metabolism	1. Carbohydrate metabolism	299	0.0842	1. Glycolysis / Gluconeogenesis	[PATH:ko00010]	CDS_7128_Unigene_17315_Transcript_33224; CDS_26800_Unigene_4308_Transcript_8847; CDS_25976_Unigene_4061_Transcript_8454; CDS_2979_Unigene_12916_Transcript_23264; CDS_2978_Unigene_12915_Transcript_23263; CDS_2977_Unigene_12914_Transcript_23262; CDS_2976_Unigene_12913_Transcript_23260; CDS_2975_Unigene_12912_Transcript_23259; CDS_10941_Unigene_21812_Transcript_43594; CDS_10940_Unigene_21810_Transcr…
						2. Citrate cycle (TCA cycle)	[PATH:ko00020]	CDS_8638_Unigene_19115_Transcript_37693; CDS_18004_Unigene_30253_Transcript_61948; CDS_18011_Unigene_30258_Transcript_61957; CDS_9133_Unigene_19716_Transcript_39266; CDS_9970_Unigene_20773_Transcript_41525; CDS_18411_Unigene_3068_Transcript_6725; CDS_11623_Unigene_22716_Transcript_45526; CDS_15254_Unigene_27046_Transcript_55369; CDS_15255_Unigene_27047_Transcript_55372; CDS_15256_Unigene_27048_Tr…
						3. Pentose phosphate pathway	[PATH:ko00030]	CDS_22688_Unigene_36039_Transcript_74196; CDS_3653_Unigene_13631_Transcript_24641; CDS_3654_Unigene_13632_Transcript_24642; CDS_5611_Unigene_156_Transcript_357; CDS_4327_Unigene_14305_Transcript_26029; CDS_11681_Unigene_22779_Transcript_45630; CDS_7249_Unigene_17469_Transcript_33594; CDS_7251_Unigene_17470_Transcript_33595; CDS_20853_Unigene_33763_Transcript_69408; CDS_20861_Unigene_33767_Transcr…
						4. Pentose and glucuronate interconversions	[PATH:ko00040]	CDS_2709_Unigene_12629_Transcript_22736; CDS_8403_Unigene_18846_Transcript_37033; CDS_14704_Unigene_26293_Transcript_53795; CDS_22540_Unigene_35904_Transcript_73906; CDS_22541_Unigene_35904_Transcript_73906; CDS_3849_Unigene_13832_Transcript_25020; CDS_11579_Unigene_22659_Transcript_45416; CDS_17309_Unigene_29435_Transcript_60178; CDS_17315_Unigene_29440_Transcript_60190; CDS_2896_Unigene_12823_T…
						5. Fructose and mannose metabolism	[PATH:ko00051]	CDS_1576_Unigene_11492_Transcript_20704; CDS_7879_Unigene_18263_Transcript_35743; CDS_2229_Unigene_12136_Transcript_21850; CDS_11916_Unigene_23044_Transcript_46199; CDS_11926_Unigene_23056_Transcript_46214; CDS_28400_Unigene_5923_Transcript_11503; CDS_7398_Unigene_17654_Transcript_34098; CDS_9600_Unigene_20341_Transcript_40684; CDS_3811_Unigene_13797_Transcript_24967; CDS_10867_Unigene_21725_Tran…
						6. Galactose metabolism	[PATH:ko00052]	CDS_32250_Unigene_9664_Transcript_17584; CDS_7812_Unigene_18180_Transcript_35579; CDS_14241_Unigene_25683_Transcript_51593; CDS_23095_Unigene_36550_Transcript_75283; CDS_2896_Unigene_12823_Transcript_23058; CDS_5431_Unigene_15511_Transcript_29062; CDS_7128_Unigene_17315_Transcript_33224; CDS_14520_Unigene_26088_Transcript_53359; CDS_14525_Unigene_26092_Transcript_53363; CDS_11579_Unigene_22659_Tr…
						7. Ascorbate and aldarate metabolism	[PATH:ko00053]	CDS_17309_Unigene_29435_Transcript_60178; CDS_17315_Unigene_29440_Transcript_60190; CDS_11579_Unigene_22659_Transcript_45416; CDS_14735_Unigene_26360_Transcript_53932; CDS_14736_Unigene_26362_Transcript_53934; CDS_7807_Unigene_18174_Transcript_35572; CDS_20428_Unigene_33181_Transcript_68162; CDS_18484_Unigene_3077_Transcript_6741; CDS_5649_Unigene_1573_Transcript_3817; CDS_7140_Unigene_17335_Tran…
						8. Starch and sucrose metabolism	[PATH:ko00500]	CDS_16116_Unigene_28053_Transcript_57389; CDS_17144_Unigene_29242_Transcript_59841; CDS_6235_Unigene_16349_Transcript_31011; CDS_11574_Unigene_22642_Transcript_45358; CDS_22914_Unigene_36291_Transcript_74733; CDS_2896_Unigene_12823_Transcript_23058; CDS_5431_Unigene_15511_Transcript_29062; CDS_18398_Unigene_30679_Transcript_62892; CDS_18402_Unigene_30682_Transcript_62900; CDS_1577_Unigene_11492_T…
						9. Amino sugar and nucleotide sugar metabolism	[PATH:ko00520]	CDS_656_Unigene_10623_Transcript_19208; CDS_10198_Unigene_21025_Transcript_42079; CDS_31190_Unigene_8606_Transcript_15836; CDS_31191_Unigene_8607_Transcript_15838; CDS_31192_Unigene_8607_Transcript_15838; CDS_14220_Unigene_25657_Transcript_51549; CDS_28954_Unigene_6467_Transcript_12370; CDS_20837_Unigene_33737_Transcript_69329; CDS_3549_Unigene_13515_Transcript_24443; CDS_1396_Unigene_11329_Trans…
						10. Pyruvate metabolism	[PATH:ko00620]	CDS_28575_Unigene_6086_Transcript_11770; CDS_20466_Unigene_33230_Transcript_68262; CDS_23897_Unigene_37595_Transcript_77560; CDS_23902_Unigene_37604_Transcript_77573; CDS_1928_Unigene_11826_Transcript_21240; CDS_26822_Unigene_4328_Transcript_8889; CDS_5309_Unigene_15404_Transcript_28879; CDS_5310_Unigene_15405_Transcript_28880; CDS_24301_Unigene_38117_Transcript_78748; CDS_30099_Unigene_7534_Tran…
						11. Glyoxylate and dicarboxylate metabolism	[PATH:ko00630]	CDS_20600_Unigene_33424_Transcript_68655; CDS_20601_Unigene_33425_Transcript_68659; CDS_4167_Unigene_14128_Transcript_25590; CDS_4168_Unigene_14129_Transcript_25593; CDS_2085_Unigene_11980_Transcript_21540; CDS_4326_Unigene_14303_Transcript_26024; CDS_6865_Unigene_17013_Transcript_32556; CDS_8638_Unigene_19115_Transcript_37693; CDS_18004_Unigene_30253_Transcript_61948; CDS_18011_Unigene_30258_Tra…
						12. Propanoate metabolism	[PATH:ko00640]	CDS_28575_Unigene_6086_Transcript_11770; CDS_1000_Unigene_10943_Transcript_19740; CDS_17584_Unigene_29749_Transcript_60852; CDS_28267_Unigene_5782_Transcript_11267; CDS_30099_Unigene_7534_Transcript_14092; CDS_22542_Unigene_35905_Transcript_73908; CDS_2348_Unigene_12253_Transcript_22052; CDS_5717_Unigene_15810_Transcript_29852; CDS_5718_Unigene_15811_Transcript_29854; CDS_17528_Unigene_29695_Tran…
						13. Butanoate metabolism	[PATH:ko00650]	CDS_4134_Unigene_14087_Transcript_25520; CDS_4135_Unigene_14088_Transcript_25521; CDS_4136_Unigene_14089_Transcript_25522; CDS_13609_Unigene_24925_Transcript_50123; CDS_15165_Unigene_26924_Transcript_55110; CDS_940_Unigene_10886_Transcript_19634; CDS_29511_Unigene_6993_Transcript_13229; CDS_9565_Unigene_20210_Transcript_40260; CDS_30462_Unigene_7882_Transcript_14669; CDS_22683_Unigene_36032_Trans…
						14. C5-Branched dibasic acid metabolism	[PATH:ko00660]	CDS_22683_Unigene_36032_Transcript_74179; CDS_2797_Unigene_12721_Transcript_22891; CDS_11471_Unigene_2250_Transcript_5330
						15. Inositol phosphate metabolism	[PATH:ko00562]	CDS_24730_Unigene_38639_Transcript_79771; CDS_12834_Unigene_24067_Transcript_48395; CDS_14571_Unigene_26140_Transcript_53483; CDS_7065_Unigene_17242_Transcript_33066; CDS_7066_Unigene_17243_Transcript_33067; CDS_13327_Unigene_24609_Transcript_49490; CDS_9864_Unigene_20643_Transcript_41305; CDS_27416_Unigene_4939_Transcript_9916; CDS_23230_Unigene_36732_Transcript_75693; CDS_2975_Unigene_12912_Tra…
			2. Energy metabolism	199	0.056	16. Oxidative phosphorylation	[PATH:ko00190]	CDS_15523_Unigene_27357_Transcript_56019; CDS_21260_Unigene_34272_Transcript_70452; CDS_25036_Unigene_39062_Transcript_80877; CDS_15522_Unigene_27357_Transcript_56019; CDS_25034_Unigene_39062_Transcript_80877; CDS_24880_Unigene_38843_Transcript_80286; CDS_24883_Unigene_38844_Transcript_80287; CDS_25051_Unigene_39078_Transcript_80921; CDS_22607_Unigene_35968_Transcript_74030; CDS_23996_Unigene_377…
						17. Photosynthesis	[PATH:ko00195]	CDS_24879_Unigene_38843_Transcript_80286; CDS_24888_Unigene_38844_Transcript_80287; CDS_24428_Unigene_38254_Transcript_78998; CDS_24439_Unigene_38267_Transcript_79015; CDS_13878_Unigene_25277_Transcript_50761; CDS_13877_Unigene_25277_Transcript_50761; CDS_4731_Unigene_14747_Transcript_27003; CDS_24028_Unigene_37754_Transcript_77911; CDS_15520_Unigene_27355_Transcript_56015; CDS_15518_Unigene_2735…
						18. Photosynthesis - antenna proteins	[PATH:ko00196]	CDS_19740_Unigene_32307_Transcript_66268; CDS_23044_Unigene_36498_Transcript_75165, CDS_23052_Unigene_36502_Transcript_75169; CDS_2699_Unigene_12619_Transcript_22720
						19. Carbon fixation in photosynthetic organisms	[PATH:ko00710]	CDS_24881_Unigene_38843_Transcript_80286; CDS_24884_Unigene_38844_Transcript_80287; CDS_28184_Unigene_5697_Transcript_11127; CDS_21820_Unigene_35032_Transcript_72097; CDS_21827_Unigene_35037_Transcript_72104; CDS_11199_Unigene_22125_Transcript_44252; CDS_14721_Unigene_26344_Transcript_53885; CDS_14028_Unigene_25446_Transcript_51102; CDS_14932_Unigene_26600_Transcript_54365; CDS_19676_Unigene_3222…
						20. Carbon fixation pathways in prokaryotes	[PATH:ko00720]	CDS_11729_Unigene_22831_Transcript_45766; CDS_4134_Unigene_14087_Transcript_25520; CDS_4135_Unigene_14088_Transcript_25521; CDS_4136_Unigene_14089_Transcript_25522; CDS_7496_Unigene_17770_Transcript_34422; CDS_27683_Unigene_5197_Transcript_10327; CDS_11623_Unigene_22716_Transcript_45526; CDS_15254_Unigene_27046_Transcript_55369; CDS_15255_Unigene_27047_Transcript_55372; CDS_15256_Unigene_27048_Tr…
						21. Methane metabolism	[PATH:ko00680]	CDS_20014_Unigene_32653_Transcript_67030; CDS_12724_Unigene_23925_Transcript_48060; CDS_10133_Unigene_20949_Transcript_41916; CDS_110_Unigene_10095_Transcript_18286; CDS_19408_Unigene_31930_Transcript_65480; CDS_19409_Unigene_31931_Transcript_65484; CDS_22400_Unigene_35723_Transcript_73496; CDS_32108_Unigene_9528_Transcript_17332; CDS_3532_Unigene_1349_Transcript_3327; CDS_12335_Unigene_23539_Tra…
						22. Nitrogen metabolism	[PATH:ko00910]	CDS_30834_Unigene_8254_Transcript_15309; CDS_27711_Unigene_5228_Transcript_10386; CDS_31844_Unigene_9246_Transcript_16856; CDS_32067_Unigene_9489_Transcript_17263; CDS_18457_Unigene_30736_Transcript_62998; CDS_22507_Unigene_35866_Transcript_73814; CDS_26616_Unigene_41687_Transcript_100087; CDS_3099_Unigene_13032_Transcript_23468
						23. Sulfur metabolism	[PATH:ko00920]	CDS_21939_Unigene_35173_Transcript_72373; CDS_31950_Unigene_9365_Transcript_17049; CDS_27416_Unigene_4939_Transcript_9916; CDS_15681_Unigene_27530_Transcript_56375; CDS_3892_Unigene_13864_Transcript_25071; CDS_4913_Unigene_14953_Transcript_27579; CDS_2535_Unigene_1242_Transcript_3022; CDS_31172_Unigene_8589_Transcript_15814; CDS_5459_Unigene_15542_Transcript_29126; CDS_31351_Unigene_8762_Transcri…
			3. Lipid metabolism	141	0.0397	24. Fatty acid biosynthesis	[PATH:ko00061]	CDS_21940_Unigene_35174_Transcript_72380; CDS_31910_Unigene_9320_Transcript_16978; CDS_31911_Unigene_9321_Transcript_16979; CDS_6869_Unigene_17018_Transcript_32562; CDS_6872_Unigene_17020_Transcript_32564; CDS_14161_Unigene_25594_Transcript_51400; CDS_1892_Unigene_11788_Transcript_21163; CDS_9206_Unigene_1977_Transcript_4786; CDS_9216_Unigene_1978_Transcript_4787; CDS_21193_Unigene_34200_Transcri…
						25. Fatty acid elongation	[PATH:ko00062]	CDS_31485_Unigene_8885_Transcript_16276; CDS_31486_Unigene_8886_Transcript_16277; CDS_1482_Unigene_11415_Transcript_20575; CDS_4766_Unigene_14791_Transcript_27161; CDS_4769_Unigene_14794_Transcript_27167; CDS_5799_Unigene_15892_Transcript_30000; CDS_12680_Unigene_23883_Transcript_47986; CDS_745_Unigene_10706_Transcript_19341; CDS_4662_Unigene_14675_Transcript_26855; CDS_1068_Unigene_11004_Transcr…
						26. Fatty acid degradation	[PATH:ko00071]	CDS_4134_Unigene_14087_Transcript_25520; CDS_4135_Unigene_14088_Transcript_25521; CDS_4136_Unigene_14089_Transcript_25522; CDS_4009_Unigene_13966_Transcript_25290; CDS_4010_Unigene_13967_Transcript_25291; CDS_8584_Unigene_19062_Transcript_37557; CDS_16760_Unigene_28790_Transcript_58995; CDS_3661_Unigene_13639_Transcript_24650; CDS_4941_Unigene_14993_Transcript_27673; CDS_4945_Unigene_14995_Transc…
						27. Synthesis and degradation of ketone bodies	[PATH:ko00072]	CDS_9565_Unigene_20210_Transcript_40260; CDS_30462_Unigene_7882_Transcript_14669; CDS_4134_Unigene_14087_Transcript_25520; CDS_4135_Unigene_14088_Transcript_25521; CDS_4136_Unigene_14089_Transcript_25522
						28. Cutin, suberine and wax biosynthesis	[PATH:ko00073]	CDS_16423_Unigene_28365_Transcript_58100; CDS_2483_Unigene_12374_Transcript_22242; CDS_23536_Unigene_37100_Transcript_76460; CDS_30609_Unigene_8032_Transcript_14933; CDS_8949_Unigene_19482_Transcript_38670; CDS_24099_Unigene_37836_Transcript_78097
						29. Steroid biosynthesis	[PATH:ko00100]	CDS_11378_Unigene_22352_Transcript_44705; CDS_7584_Unigene_17862_Transcript_34600; CDS_7586_Unigene_17865_Transcript_34603; CDS_3016_Unigene_12959_Transcript_23351; CDS_9606_Unigene_20348_Transcript_40693
						30. Steroid hormone biosynthesis	[PATH:ko00140]	CDS_20122_Unigene_32807_Transcript_67403; CDS_22203_Unigene_35501_Transcript_73034; CDS_745_Unigene_10706_Transcript_19341; CDS_4662_Unigene_14675_Transcript_26855; CDS_2386_Unigene_12283_Transcript_22095; CDS_9646_Unigene_20383_Transcript_40749
						31. Glycerolipid metabolism	[PATH:ko00561]	CDS_1891_Unigene_11786_Transcript_21156; CDS_5192_Unigene_15262_Transcript_28371; CDS_5197_Unigene_15268_Transcript_28377; CDS_21472_Unigene_34613_Transcript_71170; CDS_21481_Unigene_34622_Transcript_71188; CDS_7562_Unigene_17838_Transcript_34545; CDS_14086_Unigene_25518_Transcript_51259; CDS_17482_Unigene_29631_Transcript_60591; CDS_6077_Unigene_16203_Transcript_30767; CDS_29160_Unigene_666_Tran…
						32. Glycerophospholipid metabolism	[PATH:ko00564]	CDS_19144_Unigene_31603_Transcript_64766; CDS_27546_Unigene_5061_Transcript_10106; CDS_1447_Unigene_11378_Transcript_20499; CDS_9952_Unigene_20753_Transcript_41494; CDS_3254_Unigene_13195_Transcript_23756; CDS_3255_Unigene_13196_Transcript_23757; CDS_3256_Unigene_13197_Transcript_23758; CDS_32440_Unigene_9855_Transcript_17881; CDS_7065_Unigene_17242_Transcript_33066; CDS_7066_Unigene_17243_Transc…
						33. Ether lipid metabolism	[PATH:ko00565]	CDS_14757_Unigene_26382_Transcript_53972; CDS_14758_Unigene_26383_Transcript_53973; CDS_7065_Unigene_17242_Transcript_33066; CDS_7066_Unigene_17243_Transcript_33067; CDS_3042_Unigene_12980_Transcript_23376; CDS_3043_Unigene_12981_Transcript_23377; CDS_1447_Unigene_11378_Transcript_20499
						34. Sphingolipid metabolism	[PATH:ko00600]	CDS_27763_Unigene_5289_Transcript_10481; CDS_29920_Unigene_7363_Transcript_13815; CDS_4090_Unigene_14034_Transcript_25412; CDS_4937_Unigene_14990_Transcript_27670; CDS_2951_Unigene_1288_Transcript_3135; CDS_32048_Unigene_9466_Transcript_17203; CDS_11284_Unigene_22258_Transcript_44535; CDS_3817_Unigene_13800_Transcript_24970; CDS_3819_Unigene_13802_Transcript_24973; CDS_18387_Unigene_30667_Transcr…
						35. Arachidonic acid metabolism	[PATH:ko00590]	CDS_17149_Unigene_29248_Transcript_59849; CDS_17150_Unigene_29249_Transcript_59850; CDS_21920_Unigene_35151_Transcript_72338; CDS_18420_Unigene_30699_Transcript_62933; CDS_25429_Unigene_39689_Transcript_84805; CDS_26776_Unigene_4283_Transcript_8804; CDS_30946_Unigene_8361_Transcript_15492; CDS_4712_Unigene_14726_Transcript_26979; CDS_9645_Unigene_20383_Transcript_40749; CDS_9651_Unigene_20386_Tra…
						36. Linoleic acid metabolism	[PATH:ko00591]	CDS_11473_Unigene_22523_Transcript_45132; CDS_20987_Unigene_33929_Transcript_69787; CDS_24584_Unigene_38447_Transcript_79381; CDS_4712_Unigene_14726_Transcript_26979; CDS_9645_Unigene_20383_Transcript_40749; CDS_9651_Unigene_20386_Transcript_40752
						37. Alpha-Linolenic acid metabolism	[PATH:ko00592]	CDS_26548_Unigene_4157_Transcript_8613; CDS_24584_Unigene_38447_Transcript_79381; CDS_2096_Unigene_11992_Transcript_21558; CDS_3661_Unigene_13639_Transcript_24650; CDS_4941_Unigene_14993_Transcript_27673; CDS_4945_Unigene_14995_Transcript_27675; CDS_21925_Unigene_35155_Transcript_72343; CDS_8584_Unigene_19062_Transcript_37557; CDS_16760_Unigene_28790_Transcript_58995; CDS_4009_Unigene_13966_Trans…
						38. Biosynthesis of unsaturated fatty acids	[PATH:ko01040]	CDS_745_Unigene_10706_Transcript_19341; CDS_4662_Unigene_14675_Transcript_26855; CDS_1068_Unigene_11004_Transcript_19842; CDS_3974_Unigene_13935_Transcript_25177; CDS_3975_Unigene_13936_Transcript_25178; CDS_3976_Unigene_13937_Transcript_25179; CDS_3977_Unigene_13938_Transcript_25180; CDS_1098_Unigene_11028_Transcript_19882; CDS_3631_Unigene_13603_Transcript_24584; CDS_14506_Unigene_26063_Transcr…
			4. Nucleotide metabolism	122	0.0344	39. Purine metabolism	[PATH:ko00230]	CDS_10867_Unigene_21725_Transcript_43437; CDS_5555_Unigene_15628_Transcript_29342; CDS_21408_Unigene_34549_Transcript_71059; CDS_21424_Unigene_34561_Transcript_71073; CDS_21429_Unigene_34566_Transcript_71079; CDS_12208_Unigene_23359_Transcript_46868; CDS_12211_Unigene_23361_Transcript_46870; CDS_25307_Unigene_3944_Transcript_8269; CDS_16779_Unigene_28815_Transcript_59035; CDS_16780_Unigene_28816_…
						40. Pyrimidine metabolism	[PATH:ko00240]	CDS_16615_Unigene_28589_Transcript_58553; CDS_9402_Unigene_20035_Transcript_39901; CDS_9405_Unigene_20042_Transcript_39908; CDS_7657_Unigene_17946_Transcript_34864; CDS_7658_Unigene_17947_Transcript_34866; CDS_11124_Unigene_22011_Transcript_43978; CDS_19141_Unigene_31594_Transcript_64741; CDS_6901_Unigene_17068_Transcript_32704; CDS_6902_Unigene_17069_Transcript_32705; CDS_6904_Unigene_17070_Tran…
			5. Amino acid metabolism	204	0.0574	41. Alanine, aspartate and glutamate metabolism	[PATH:ko00250]	CDS_31967_Unigene_9388_Transcript_17081; CDS_31347_Unigene_8759_Transcript_16078; CDS_28660_Unigene_6178_Transcript_11913; CDS_30472_Unigene_7892_Transcript_14691; CDS_5261_Unigene_1533_Transcript_3738; CDS_6103_Unigene_16231_Transcript_30819; CDS_2669_Unigene_12587_Transcript_22647; CDS_9707_Unigene_2045_Transcript_4939; CDS_24115_Unigene_37873_Transcript_78172; CDS_28551_Unigene_6068_Transcript…
						42. Glycine, serine and threonine metabolism	[PATH:ko00260]	CDS_21607_Unigene_34768_Transcript_71511; CDS_21229_Unigene_34239_Transcript_70398; CDS_21232_Unigene_34240_Transcript_70399; CDS_21233_Unigene_34241_Transcript_70400; CDS_7600_Unigene_17884_Transcript_34700; CDS_6296_Unigene_16419_Transcript_31164; CDS_6297_Unigene_16420_Transcript_31165; CDS_6299_Unigene_16422_Transcript_31167; CDS_110_Unigene_10095_Transcript_18286; CDS_19408_Unigene_31930_Tra…
						43. Cysteine and methionine metabolism	[PATH:ko00270]	CDS_5459_Unigene_15542_Transcript_29126; CDS_31351_Unigene_8762_Transcript_16081; CDS_6271_Unigene_16393_Transcript_31123; CDS_6276_Unigene_16396_Transcript_31127; CDS_6277_Unigene_16397_Transcript_31128; CDS_22842_Unigene_36205_Transcript_74562; CDS_30935_Unigene_8352_Transcript_15475; CDS_6132_Unigene_16254_Transcript_30856; CDS_6133_Unigene_16255_Transcript_30857; CDS_8659_Unigene_19135_Transc…
						44. Valine, leucine and isoleucine degradation	[PATH:ko00280]	CDS_21136_Unigene_34138_Transcript_70215; CDS_24695_Unigene_3859_Transcript_8149; CDS_30325_Unigene_7735_Transcript_14423; CDS_1000_Unigene_10943_Transcript_19740; CDS_17584_Unigene_29749_Transcript_60852; CDS_28267_Unigene_5782_Transcript_11267; CDS_30099_Unigene_7534_Transcript_14092; CDS_22542_Unigene_35905_Transcript_73908; CDS_32178_Unigene_9598_Transcript_17484; CDS_4009_Unigene_13966_Trans…
						45. Valine, leucine and isoleucine biosynthesis	[PATH:ko00290]	CDS_31850_Unigene_9250_Transcript_16862; CDS_11471_Unigene_2250_Transcript_5330; CDS_22683_Unigene_36032_Transcript_74179; CDS_2797_Unigene_12721_Transcript_22891; CDS_16662_Unigene_28681_Transcript_58736; CDS_21136_Unigene_34138_Transcript_70215; CDS_24695_Unigene_3859_Transcript_8149; CDS_30325_Unigene_7735_Transcript_14423; CDS_8214_Unigene_18610_Transcript_36550
						46. Lysine biosynthesis	[PATH:ko00300]	CDS_21607_Unigene_34768_Transcript_71511; CDS_30284_Unigene_768_Transcript_1745; CDS_26851_Unigene_4358_Transcript_8942; CDS_6424_Unigene_16576_Transcript_31559; CDS_21948_Unigene_35183_Transcript_72395; CDS_18394_Unigene_30674_Transcript_62878
						47. Lysine degradation	[PATH:ko00310]	CDS_7562_Unigene_17838_Transcript_34545; CDS_14188_Unigene_25629_Transcript_51505; CDS_4175_Unigene_14134_Transcript_25603; CDS_4134_Unigene_14087_Transcript_25520; CDS_4135_Unigene_14088_Transcript_25521; CDS_4136_Unigene_14089_Transcript_25522; CDS_652_Unigene_10615_Transcript_19199; CDS_1191_Unigene_11131_Transcript_20066; CDS_11735_Unigene_22838_Transcript_45776; CDS_29199_Unigene_6705_Transc…
						48. Arginine biosynthesis	[PATH:ko00220]	CDS_31128_Unigene_8544_Transcript_15743; CDS_24115_Unigene_37873_Transcript_78172; CDS_28667_Unigene_6183_Transcript_11923; CDS_19591_Unigene_32121_Transcript_65860; CDS_18457_Unigene_30736_Transcript_62998; CDS_31844_Unigene_9246_Transcript_16856; CDS_32067_Unigene_9489_Transcript_17263; CDS_31967_Unigene_9388_Transcript_17081; CDS_31347_Unigene_8759_Transcript_16078; CDS_28660_Unigene_6178_Tran…
						49. Arginine and proline metabolism	[PATH:ko00330]	CDS_20153_Unigene_32841_Transcript_67469; CDS_14283_Unigene_25748_Transcript_51721; CDS_14294_Unigene_25760_Transcript_51739; CDS_16134_Unigene_2807_Transcript_6304; CDS_13775_Unigene_2514_Transcript_5822; CDS_21726_Unigene_34909_Transcript_71804; CDS_3588_Unigene_13553_Transcript_24496; CDS_15585_Unigene_27419_Transcript_56134; CDS_19556_Unigene_32083_Transcript_65785; CDS_19557_Unigene_32084_Tr…
						50. Histidine metabolism	[PATH:ko00340]	CDS_30062_Unigene_749_Transcript_1696; CDS_10330_Unigene_21160_Transcript_42338; CDS_10333_Unigene_21162_Transcript_42340; CDS_10335_Unigene_21164_Transcript_42342; CDS_7174_Unigene_17387_Transcript_33369; CDS_7175_Unigene_17388_Transcript_33370; CDS_5321_Unigene_15414_Transcript_28892; CDS_23718_Unigene_37354_Transcript_77039; CDS_7380_Unigene_17634_Transcript_34055; CDS_1891_Unigene_11786_Trans…
						51. Tyrosine metabolism	[PATH:ko00350]	CDS_31967_Unigene_9388_Transcript_17081; CDS_31347_Unigene_8759_Transcript_16078; CDS_28660_Unigene_6178_Transcript_11913; CDS_29326_Unigene_6820_Transcript_12927; CDS_5321_Unigene_15414_Transcript_28892; CDS_5668_Unigene_15770_Transcript_29772; CDS_29202_Unigene_6708_Transcript_12742; CDS_27538_Unigene_5052_Transcript_10093; CDS_32322_Unigene_9727_Transcript_17674; CDS_17206_Unigene_29305_Transc…
						52. Phenylalanine metabolism	[PATH:ko00360]	CDS_17206_Unigene_29305_Transcript_59938; CDS_13609_Unigene_24925_Transcript_50123; CDS_31967_Unigene_9388_Transcript_17081; CDS_31347_Unigene_8759_Transcript_16078; CDS_28660_Unigene_6178_Transcript_11913; CDS_29326_Unigene_6820_Transcript_12927; CDS_5321_Unigene_15414_Transcript_28892; CDS_5668_Unigene_15770_Transcript_29772; CDS_7695_Unigene_18000_Transcript_35028; CDS_1059_Unigene_10999_Trans…
						53. Tryptophan metabolism	[PATH:ko00380]	CDS_14188_Unigene_25629_Transcript_51505; CDS_4134_Unigene_14087_Transcript_25520; CDS_4135_Unigene_14088_Transcript_25521; CDS_4136_Unigene_14089_Transcript_25522; CDS_1891_Unigene_11786_Transcript_21156; CDS_5192_Unigene_15262_Transcript_28371; CDS_5197_Unigene_15268_Transcript_28377; CDS_21472_Unigene_34613_Transcript_71170; CDS_21481_Unigene_34622_Transcript_71188; CDS_7562_Unigene_17838_Tran…
						54. Phenylalanine, tyrosine and tryptophan biosynthesis	[PATH:ko00400]	CDS_16343_Unigene_28296_Transcript_57924; CDS_16345_Unigene_28298_Transcript_57929; CDS_31710_Unigene_9118_Transcript_16642; CDS_5767_Unigene_15860_Transcript_29953; CDS_5768_Unigene_15861_Transcript_29954; CDS_24419_Unigene_3824_Transcript_8098; CDS_18587_Unigene_30922_Transcript_63426; CDS_18588_Unigene_30925_Transcript_63430; CDS_18589_Unigene_30929_Transcript_63434; CDS_25067_Unigene_39095_Tr…
			6. Metabolism of other amino acids	94	0.0265	55. Beta-Alanine metabolism	[PATH:ko00410]	CDS_15165_Unigene_26924_Transcript_55110; CDS_13775_Unigene_2514_Transcript_5822; CDS_21726_Unigene_34909_Transcript_71804; CDS_15585_Unigene_27419_Transcript_56134; CDS_19556_Unigene_32083_Transcript_65785; CDS_19557_Unigene_32084_Transcript_65786; CDS_17206_Unigene_29305_Transcript_59938; CDS_1891_Unigene_11786_Transcript_21156; CDS_5192_Unigene_15262_Transcript_28371; CDS_5197_Unigene_15268_Tr…
						56. Taurine and hypotaurine metabolism	[PATH:ko00430]	CDS_15165_Unigene_26924_Transcript_55110; CDS_22561_Unigene_35923_Transcript_73938
						57. Phosphonate and phosphinate metabolism	[PATH:ko00440]	CDS_1623_Unigene_11541_Transcript_20785; CDS_15964_Unigene_27865_Transcript_57035; CDS_15965_Unigene_27866_Transcript_57036; CDS_15971_Unigene_27870_Transcript_57042; CDS_14757_Unigene_26382_Transcript_53972; CDS_14758_Unigene_26383_Transcript_53973; CDS_27655_Unigene_5167_Transcript_10267
						58. Selenocompound metabolism	[PATH:ko00450]	CDS_19424_Unigene_31947_Transcript_65507; CDS_11405_Unigene_22386_Transcript_44800; CDS_15533_Unigene_27364_Transcript_56030; CDS_3526_Unigene_13495_Transcript_24414; CDS_1392_Unigene_11325_Transcript_20419; CDS_30788_Unigene_8205_Transcript_15233; CDS_21939_Unigene_35173_Transcript_72373; CDS_31222_Unigene_8639_Transcript_15891
						59. Cyanoamino acid metabolism	[PATH:ko00460]	CDS_18398_Unigene_30679_Transcript_62892; CDS_18402_Unigene_30682_Transcript_62900; CDS_26917_Unigene_4427_Transcript_9067; CDS_110_Unigene_10095_Transcript_18286; CDS_19408_Unigene_31930_Transcript_65480; CDS_19409_Unigene_31931_Transcript_65484; CDS_22400_Unigene_35723_Transcript_73496; CDS_32108_Unigene_9528_Transcript_17332
						60. D-Glutamine and D-glutamate metabolism	[PATH:ko00471]	CDS_31844_Unigene_9246_Transcript_16856; CDS_32067_Unigene_9489_Transcript_17263
						61. Glutathione metabolism	[PATH:ko00480]	CDS_6536_Unigene_16705_Transcript_31904; CDS_6696_Unigene_16857_Transcript_32225; CDS_8349_Unigene_18787_Transcript_36926; CDS_8352_Unigene_18789_Transcript_36931; CDS_9104_Unigene_19675_Transcript_39183; CDS_5762_Unigene_15855_Transcript_29939; CDS_5784_Unigene_15875_Transcript_29975; CDS_5787_Unigene_15878_Transcript_29978; CDS_8230_Unigene_18628_Transcript_36576; CDS_8234_Unigene_18630_Transcr…
			7. Glycan biosynthesis and metabolism	49	0.0138	62. N-Glycan biosynthesis	[PATH:ko00510]	CDS_9143_Unigene_19723_Transcript_39277; CDS_1351_Unigene_11293_Transcript_20368; CDS_1352_Unigene_11294_Transcript_20369; CDS_1353_Unigene_11295_Transcript_20371; CDS_20584_Unigene_33411_Transcript_68637; CDS_12283_Unigene_23461_Transcript_47077; CDS_17787_Unigene_29950_Transcript_61273; CDS_15287_Unigene_27082_Transcript_55437; CDS_8786_Unigene_19304_Transcript_38199; CDS_1641_Unigene_11557_Tra…
						63. Various types of N-glycan biosynthesis	[PATH:ko00513]	CDS_1351_Unigene_11293_Transcript_20368; CDS_1352_Unigene_11294_Transcript_20369; CDS_1353_Unigene_11295_Transcript_20371; CDS_20584_Unigene_33411_Transcript_68637; CDS_17787_Unigene_29950_Transcript_61273; CDS_15287_Unigene_27082_Transcript_55437; CDS_8786_Unigene_19304_Transcript_38199; CDS_1641_Unigene_11557_Transcript_20806; CDS_16594_Unigene_28570_Transcript_58520; CDS_13561_Unigene_24880_Tr…
						64. Other types of O-glycan biosynthesis	[PATH:ko00514]	CDS_6657_Unigene_16817_Transcript_32127; CDS_6658_Unigene_16818_Transcript_32129; CDS_2084_Unigene_11979_Transcript_21536; CDS_29232_Unigene_6739_Transcript_12795; CDS_27525_Unigene_503_Transcript_1124; CDS_6775_Unigene_16933_Transcript_32403; CDS_6776_Unigene_16934_Transcript_32404; CDS_6778_Unigene_16936_Transcript_32407
						65. Glycosaminoglycan biosynthesis - heparan sulfate / heparin	[PATH:ko00534]	CDS_29869_Unigene_7315_Transcript_13748; CDS_20013_Unigene_32646_Transcript_67017
						66. Glycosaminoglycan degradation	[PATH:ko00531]	CDS_5320_Unigene_15413_Transcript_28891; CDS_20837_Unigene_33737_Transcript_69329
						67. Glycosylphosphatidylinositol(GPI)-anchor biosynthesis	[PATH:ko00563]	CDS_1055_Unigene_10995_Transcript_19824; CDS_19067_Unigene_31512_Transcript_64587; CDS_180_Unigene_10166_Transcript_18412; CDS_181_Unigene_10168_Transcript_18414; CDS_182_Unigene_10169_Transcript_18415; CDS_27961_Unigene_5479_Transcript_10766; CDS_27963_Unigene_5480_Transcript_10767
						68. Glycosphingolipid biosynthesis - globo and isoglobo series	[PATH:ko00603]	CDS_18387_Unigene_30667_Transcript_62864; CDS_18392_Unigene_30670_Transcript_62868; CDS_20837_Unigene_33737_Transcript_69329
						69. Glycosphingolipid biosynthesis - ganglio series	[PATH:ko00604]	CDS_20837_Unigene_33737_Transcript_69329
						70. Lipopolysaccharide biosynthesis	[PATH:ko00540]	CDS_14251_Unigene_25695_Transcript_51609; CDS_19371_Unigene_3188_Transcript_6905
						71. Other glycan degradation	[PATH:ko00511]	CDS_20837_Unigene_33737_Transcript_69329; CDS_32452_Unigene_9871_Transcript_17907
			8. Metabolism of cofactors and vitamins	112	0.0315	72. Thiamine metabolism	[PATH:ko00730]	CDS_3579_Unigene_13547_Transcript_24485; CDS_10378_Unigene_21202_Transcript_42412; CDS_10379_Unigene_21203_Transcript_42413; CDS_22489_Unigene_35821_Transcript_73721; CDS_22493_Unigene_35824_Transcript_73726; CDS_4644_Unigene_14653_Transcript_26797; CDS_4645_Unigene_14654_Transcript_26798; CDS_2192_Unigene_12094_Transcript_21744; CDS_6521_Unigene_1668_Transcript_4007; CDS_1210_Unigene_11152_Trans…
						73. Riboflavin metabolism	[PATH:ko00740]	CDS_251_Unigene_10224_Transcript_18497; CDS_20974_Unigene_3390_Transcript_7232; CDS_19988_Unigene_32610_Transcript_66964
						74. Vitamin B6 metabolism	[PATH:ko00750]	CDS_12064_Unigene_23219_Transcript_46517; CDS_17071_Unigene_29144_Transcript_59664; CDS_8217_Unigene_18613_Transcript_36554; CDS_7600_Unigene_17884_Transcript_34700; CDS_14633_Unigene_26221_Transcript_53672; CDS_14634_Unigene_26221_Transcript_53672
						75. Nicotinate and nicotinamide metabolism	[PATH:ko00760]	CDS_30472_Unigene_7892_Transcript_14691; CDS_10075_Unigene_20871_Transcript_41742; CDS_17463_Unigene_29613_Transcript_60567; CDS_21900_Unigene_35121_Transcript_72280; CDS_24398_Unigene_3822_Transcript_8096; CDS_23575_Unigene_37143_Transcript_76548; CDS_7546_Unigene_17824_Transcript_34521
						76. Pantothenate and CoA biosynthesis	[PATH:ko00770]	CDS_22683_Unigene_36032_Transcript_74179; CDS_2797_Unigene_12721_Transcript_22891; CDS_16662_Unigene_28681_Transcript_58736; CDS_11169_Unigene_22076_Transcript_44125; CDS_22854_Unigene_36219_Transcript_74590; CDS_22856_Unigene_36220_Transcript_74591; CDS_1157_Unigene_11086_Transcript_19982; CDS_19631_Unigene_32172_Transcript_65972; CDS_14912_Unigene_26579_Transcript_54334; CDS_14914_Unigene_26582…
						77. Biotin metabolism	[PATH:ko00780]	CDS_1892_Unigene_11788_Transcript_21163; CDS_9206_Unigene_1977_Transcript_4786; CDS_9216_Unigene_1978_Transcript_4787; CDS_21193_Unigene_34200_Transcript_70321; CDS_30947_Unigene_8362_Transcript_15493; CDS_30949_Unigene_8364_Transcript_15495
						78. Lipoic acid metabolism	[PATH:ko00785]	CDS_2540_Unigene_12432_Transcript_22331; CDS_14109_Unigene_25544_Transcript_51311; CDS_17224_Unigene_29319_Transcript_59963; CDS_17227_Unigene_29320_Transcript_59965
						79. Folate biosynthesis	[PATH:ko00790]	CDS_29095_Unigene_6603_Transcript_12572; CDS_251_Unigene_10224_Transcript_18497; CDS_9621_Unigene_2035_Transcript_4914; CDS_2296_Unigene_12208_Transcript_21969; CDS_28230_Unigene_5740_Transcript_11192; CDS_694_Unigene_10653_Transcript_19260; CDS_5992_Unigene_16105_Transcript_30518
						80. One carbon pool by folate	[PATH:ko00670]	CDS_110_Unigene_10095_Transcript_18286; CDS_19408_Unigene_31930_Transcript_65480; CDS_19409_Unigene_31931_Transcript_65484; CDS_22400_Unigene_35723_Transcript_73496; CDS_32108_Unigene_9528_Transcript_17332; CDS_16779_Unigene_28815_Transcript_59035; CDS_16780_Unigene_28816_Transcript_59037; CDS_16784_Unigene_28819_Transcript_59042; CDS_3713_Unigene_13696_Transcript_24734; CDS_10526_Unigene_21341_T…
						81. Retinol metabolism	[PATH:ko00830]	CDS_20014_Unigene_32653_Transcript_67030; CDS_11195_Unigene_2211_Transcript_5252; CDS_2386_Unigene_12283_Transcript_22095; CDS_9646_Unigene_20383_Transcript_40749
						82. Porphyrin and chlorophyll metabolism	[PATH:ko00860]	CDS_29353_Unigene_6846_Transcript_12976; CDS_30324_Unigene_7734_Transcript_14422; CDS_18908_Unigene_31299_Transcript_64166; CDS_27009_Unigene_4519_Transcript_9233; CDS_25686_Unigene_40148_Transcript_88407; CDS_27807_Unigene_5333_Transcript_10544; CDS_3160_Unigene_13095_Transcript_23566; CDS_10644_Unigene_21459_Transcript_42932; CDS_23587_Unigene_37158_Transcript_76581; CDS_29038_Unigene_6540_Tran…
						83. Ubiquinone and other terpenoid-quinone biosynthesis	[PATH:ko00130]	CDS_29326_Unigene_6820_Transcript_12927; CDS_628_Unigene_10592_Transcript_19153; CDS_13552_Unigene_24860_Transcript_49998; CDS_13554_Unigene_24863_Transcript_50002; CDS_31701_Unigene_9105_Transcript_16624; CDS_5668_Unigene_15770_Transcript_29772; CDS_8519_Unigene_18986_Transcript_37407; CDS_8630_Unigene_1910_Transcript_4678; CDS_6717_Unigene_16874_Transcript_32255; CDS_30338_Unigene_774_Transcrip…
			9. Meatbolism of terpenoids and polyketides	61	0.0172	84. Terpenoid backbone biosynthesis	[PATH:ko00900]	CDS_22489_Unigene_35821_Transcript_73721; CDS_22493_Unigene_35824_Transcript_73726; CDS_18304_Unigene_30570_Transcript_62633; CDS_535_Unigene_10502_Transcript_19000; CDS_536_Unigene_10503_Transcript_19001; CDS_28226_Unigene_5736_Transcript_11187; CDS_1558_Unigene_11478_Transcript_20683; CDS_11997_Unigene_2315_Transcript_5452; CDS_4134_Unigene_14087_Transcript_25520; CDS_4135_Unigene_14088_Transcr…
						85. Monoterpenoid biosynthesis	[PATH:ko00902]	CDS_13235_Unigene_24512_Transcript_49344; CDS_13237_Unigene_24514_Transcript_49346
						86. Sesquiterpenoid and triterpenoid biosynthesis	[PATH:ko00909]	CDS_11378_Unigene_22352_Transcript_44705; CDS_1412_Unigene_11346_Transcript_20452
						87. Diterpenoid biosynthesis	[PATH:ko00904]	CDS_15691_Unigene_2753_Transcript_6217; CDS_32525_Unigene_9947_Transcript_18052; CDS_10710_Unigene_21542_Transcript_43087; CDS_3786_Unigene_13776_Transcript_24884; CDS_24293_Unigene_3810_Transcript_8078
						88. Carotenoid biosynthesis	[PATH:ko00906]	CDS_31454_Unigene_8857_Transcript_16226; CDS_29605_Unigene_706_Transcript_1579; CDS_24367_Unigene_3819_Transcript_8092; CDS_19389_Unigene_31911_Transcript_65445; CDS_13263_Unigene_24543_Transcript_49386; CDS_8680_Unigene_19155_Transcript_37814; CDS_8682_Unigene_19156_Transcript_37816; CDS_8683_Unigene_19157_Transcript_37817; CDS_8684_Unigene_19158_Transcript_37818; CDS_14728_Unigene_26354_Transcr…
						89. Brassinosteroid biosynthesis	[PATH:ko00905]	CDS_13771_Unigene_25145_Transcript_50512; CDS_13777_Unigene_25150_Transcript_50518; CDS_2599_Unigene_12515_Transcript_22532
						90. Insect hormone biosynthesis	[PATH:ko00981]	CDS_1891_Unigene_11786_Transcript_21156; CDS_5192_Unigene_15262_Transcript_28371; CDS_5197_Unigene_15268_Transcript_28377; CDS_21472_Unigene_34613_Transcript_71170; CDS_21481_Unigene_34622_Transcript_71188
						91. Zeatin biosynthesis	[PATH:ko00908]	CDS_11892_Unigene_2301_Transcript_5424; CDS_11903_Unigene_2302_Transcript_5425
						92. Limonene and pinene degradation	[PATH:ko00903]	CDS_1891_Unigene_11786_Transcript_21156; CDS_5192_Unigene_15262_Transcript_28371; CDS_5197_Unigene_15268_Transcript_28377; CDS_21472_Unigene_34613_Transcript_71170; CDS_21481_Unigene_34622_Transcript_71188
						93. Geraniol degradation	[PATH:ko00281]	CDS_9565_Unigene_20210_Transcript_40260; CDS_30462_Unigene_7882_Transcript_14669
						94. Biosynthesis of ansamycins	[PATH:ko01051]	CDS_14028_Unigene_25446_Transcript_51102
						95. Polyketide sugar unit biosynthesis	[PATH:ko00523]	CDS_7460_Unigene_17717_Transcript_34310
			10. Biosynthesis of other secondary metabolites	47	0.0132	96. Phenylpropanoid biosynthesis	[PATH:ko00940]	CDS_18398_Unigene_30679_Transcript_62892; CDS_18402_Unigene_30682_Transcript_62900; CDS_628_Unigene_10592_Transcript_19153; CDS_16280_Unigene_28224_Transcript_57759; CDS_24360_Unigene_3818_Transcript_8090; CDS_21720_Unigene_34894_Transcript_71774; CDS_19232_Unigene_31717_Transcript_65073; CDS_19235_Unigene_31723_Transcript_65084; CDS_5263_Unigene_15344_Transcript_28676; CDS_21388_Unigene_34516_Tr…
						97. Stilbenoid, diarylheptanoid and gingerol biosynthesis	[PATH:ko00945]	CDS_26034_Unigene_40684_Transcript_92308; CDS_2988_Unigene_12925_Transcript_23274; CDS_15438_Unigene_27275_Transcript_55820
						98. Flavonoid biosynthesis	[PATH:ko00941]	CDS_23875_Unigene_3752_Transcript_7986; CDS_28965_Unigene_6475_Transcript_12390; CDS_29874_Unigene_731_Transcript_1644; CDS_31239_Unigene_865_Transcript_1967; CDS_20691_Unigene_33536_Transcript_68868; CDS_26034_Unigene_40684_Transcript_92308; CDS_2988_Unigene_12925_Transcript_23274; CDS_15438_Unigene_27275_Transcript_55820
						99. Isoflavonoid biosynthesis	[PATH:ko00943]	CDS_1890_Unigene_11784_Transcript_21151; CDS_9020_Unigene_19590_Transcript_39004; CDS_9021_Unigene_19591_Transcript_39006; CDS_12606_Unigene_23822_Transcript_47877; CDS_7112_Unigene_17296_Transcript_33148
						100. Isoquinoline alkaloid biosynthesis	[PATH:ko00950]	CDS_31967_Unigene_9388_Transcript_17081; CDS_31347_Unigene_8759_Transcript_16078; CDS_28660_Unigene_6178_Transcript_11913; CDS_29326_Unigene_6820_Transcript_12927; CDS_17206_Unigene_29305_Transcript_59938
						101. Tropane, piperidine and pyridine alkaloid biosynthesis	[PATH:ko00960]	CDS_17206_Unigene_29305_Transcript_59938; CDS_10829_Unigene_21687_Transcript_43375; CDS_10833_Unigene_21692_Transcript_43383; CDS_30465_Unigene_7885_Transcript_14674; CDS_31967_Unigene_9388_Transcript_17081; CDS_31347_Unigene_8759_Transcript_16078; CDS_28660_Unigene_6178_Transcript_11913; CDS_29326_Unigene_6820_Transcript_12927; CDS_5321_Unigene_15414_Transcript_28892
						102. Caffeine metabolism	[PATH:ko00232]	CDS_31069_Unigene_8481_Transcript_15662; CDS_32030_Unigene_9448_Transcript_17173
						103. Glucosinolate biosynthesis	[PATH:ko00966]	CDS_11471_Unigene_2250_Transcript_5330
						104. Monobactam biosynthesis	[PATH:ko00261]	CDS_21939_Unigene_35173_Transcript_72373; CDS_21607_Unigene_34768_Transcript_71511; CDS_30284_Unigene_768_Transcript_1745; CDS_26851_Unigene_4358_Transcript_8942
						105. Streptomycin biosynthesis	[PATH:ko00521]	CDS_7128_Unigene_17315_Transcript_33224; CDS_14520_Unigene_26088_Transcript_53359; CDS_14525_Unigene_26092_Transcript_53363; CDS_5555_Unigene_15628_Transcript_29342; CDS_9864_Unigene_20643_Transcript_41305
						106. Neomycin, kanamycin and gentamicin biosynthesis	[PATH:ko00524]	CDS_7128_Unigene_17315_Transcript_33224; CDS_14520_Unigene_26088_Transcript_53359; CDS_14525_Unigene_26092_Transcript_53363
						107. Novobiocin biosynthesis	[PATH:ko00401]	CDS_29326_Unigene_6820_Transcript_12927; CDS_5321_Unigene_15414_Transcript_28892
						108. Phenazine biosynthesis	[PATH:ko00405]	CDS_25067_Unigene_39095_Transcript_80978
						109. Prodigiosin biosyntheses	[PATH:ko00333]	CDS_21193_Unigene_34200_Transcript_70321
						110. Aflatoxin biosynthesis	[PATH:ko00254]	CDS_21940_Unigene_35174_Transcript_72380
			11. Xenobiotics biodegradation and metabolism	57	0.0161	111. Benzoate degradation	[PATH:ko00362]	CDS_13609_Unigene_24925_Transcript_50123; CDS_4134_Unigene_14087_Transcript_25520; CDS_4135_Unigene_14088_Transcript_25521; CDS_4136_Unigene_14089_Transcript_25522
						112. Aminobenzoate degradation	[PATH:ko00627]	CDS_1059_Unigene_10999_Transcript_19831; CDS_24604_Unigene_38471_Transcript_79413; CDS_24606_Unigene_38474_Transcript_79419
						113. Fluorobenzoate degradation	[PATH:ko00364]	CDS_6368_Unigene_16516_Transcript_31425
						114. Chloroalkane and chloroalkene degradation	[PATH:ko00625]	CDS_20014_Unigene_32653_Transcript_67030; CDS_1891_Unigene_11786_Transcript_21156; CDS_5192_Unigene_15262_Transcript_28371; CDS_5197_Unigene_15268_Transcript_28377; CDS_21472_Unigene_34613_Transcript_71170; CDS_21481_Unigene_34622_Transcript_71188
						115. Chlorocyclohexane and chlorobenzene degradation	[PATH:ko00361]	CDS_6368_Unigene_16516_Transcript_31425
						116. Toluene degradation	[PATH:ko00623]	CDS_6368_Unigene_16516_Transcript_31425
						117. Styrene degradation	[PATH:ko00643]	CDS_29202_Unigene_6708_Transcript_12742; CDS_27538_Unigene_5052_Transcript_10093; CDS_32322_Unigene_9727_Transcript_17674; CDS_1059_Unigene_10999_Transcript_19831
						118. Atrazine degradation	[PATH:ko00791]	CDS_28667_Unigene_6183_Transcript_11923
						119. Caprolactam degradation	[PATH:ko00930]	CDS_14086_Unigene_25518_Transcript_51259; CDS_17482_Unigene_29631_Transcript_60591
						120. Naphthalene degradation	[PATH:ko00626]	CDS_20014_Unigene_32653_Transcript_67030
						121. Metabolism of xenobiotics by cytochrome P450	[PATH:ko00980]	CDS_2386_Unigene_12283_Transcript_22095; CDS_9646_Unigene_20383_Transcript_40749; CDS_5762_Unigene_15855_Transcript_29939; CDS_5784_Unigene_15875_Transcript_29975; CDS_5787_Unigene_15878_Transcript_29978; CDS_8230_Unigene_18628_Transcript_36576; CDS_8234_Unigene_18630_Transcript_36578; CDS_13023_Unigene_24280_Transcript_48873; CDS_13024_Unigene_24281_Transcript_48875; CDS_13025_Unigene_24282_Tran…
						122. Drug metabolism - cytochrome P450	[PATH:ko00982]	CDS_18126_Unigene_30390_Transcript_62255; CDS_18129_Unigene_30392_Transcript_62257; CDS_5762_Unigene_15855_Transcript_29939; CDS_5784_Unigene_15875_Transcript_29975; CDS_5787_Unigene_15878_Transcript_29978; CDS_8230_Unigene_18628_Transcript_36576; CDS_8234_Unigene_18630_Transcript_36578; CDS_13023_Unigene_24280_Transcript_48873; CDS_13024_Unigene_24281_Transcript_48875; CDS_13025_Unigene_24282_Tr…
						123. Drug metabolism - other enzymes	[PATH:ko00983]	CDS_12938_Unigene_2417_Transcript_5613; CDS_16642_Unigene_28630_Transcript_58616; CDS_31069_Unigene_8481_Transcript_15662; CDS_28705_Unigene_6224_Transcript_11983; CDS_16681_Unigene_28705_Transcript_58781; CDS_3137_Unigene_13070_Transcript_23530; CDS_16632_Unigene_28602_Transcript_58566; CDS_13328_Unigene_2460_Transcript_5714; CDS_6396_Unigene_16548_Transcript_31515; CDS_14284_Unigene_25749_Trans…
		Genetic information processing	12. Transcription	236	0.0665	124. RNA polymerase	[PATH:ko03020]	CDS_24425_Unigene_38254_Transcript_78998; CDS_23856_Unigene_37498_Transcript_77342; CDS_23846_Unigene_37494_Transcript_77335; CDS_23849_Unigene_37494_Transcript_77335; CDS_22106_Unigene_35371_Transcript_72809; CDS_17744_Unigene_29914_Transcript_61205; CDS_30253_Unigene_7667_Transcript_14314; CDS_11768_Unigene_2287_Transcript_5400; CDS_26785_Unigene_4294_Transcript_8821; CDS_27681_Unigene_5195_Tra…
						125. Basal transcription factors	[PATH:ko03022]	CDS_15343_Unigene_27150_Transcript_55576; CDS_15344_Unigene_27151_Transcript_55577; CDS_9194_Unigene_19768_Transcript_39354; CDS_20347_Unigene_33078_Transcript_67929; CDS_28827_Unigene_6340_Transcript_12169; CDS_9911_Unigene_20702_Transcript_41406; CDS_15799_Unigene_27672_Transcript_56658; CDS_15803_Unigene_27676_Transcript_56675; CDS_15805_Unigene_27676_Transcript_56675; CDS_27797_Unigene_5322_T…
						126. Spliceosome	[PATH:ko03040]	CDS_18801_Unigene_31184_Transcript_63965; CDS_18804_Unigene_31186_Transcript_63967; CDS_18808_Unigene_31189_Transcript_63971; CDS_31266_Unigene_8684_Transcript_15962; CDS_2241_Unigene_12153_Transcript_21889; CDS_4986_Unigene_15050_Transcript_27816; CDS_6873_Unigene_17021_Transcript_32565; CDS_15504_Unigene_27337_Transcript_55948; CDS_21297_Unigene_34366_Transcript_70663; CDS_21302_Unigene_34373_T…
			13. Translation	433	0.1219	127. Ribosome	[PATH:ko03010]	CDS_23848_Unigene_37494_Transcript_77335; CDS_24436_Unigene_38261_Transcript_79007; CDS_15519_Unigene_27355_Transcript_56015; CDS_426_Unigene_10394_Transcript_18783; CDS_8533_Unigene_19006_Transcript_37456; CDS_21299_Unigene_34368_Transcript_70667; CDS_21303_Unigene_34374_Transcript_70678; CDS_27411_Unigene_4930_Transcript_9902; CDS_21256_Unigene_34270_Transcript_70447; CDS_21261_Unigene_34272_Tr…
						128. Aminoacyl-tRNA biosynthesis	[PATH:ko00970]	CDS_29353_Unigene_6846_Transcript_12976; CDS_30324_Unigene_7734_Transcript_14422; CDS_406_Unigene_10373_Transcript_18744; CDS_20477_Unigene_33253_Transcript_68297; CDS_24112_Unigene_37868_Transcript_78165; CDS_11129_Unigene_22017_Transcript_43989; CDS_23594_Unigene_37174_Transcript_76619; CDS_10933_Unigene_21803_Transcript_43581; CDS_21742_Unigene_34936_Transcript_71882; CDS_21743_Unigene_34938_T…
						129. RNA transport	[PATH:ko03013]	CDS_25456_Unigene_39726_Transcript_84914; CDS_24152_Unigene_37925_Transcript_78317; CDS_18097_Unigene_3034_Transcript_6670; CDS_28366_Unigene_5886_Transcript_11436; CDS_14269_Unigene_25720_Transcript_51663; CDS_27287_Unigene_4790_Transcript_9684; CDS_21741_Unigene_34933_Transcript_71876; CDS_9829_Unigene_20586_Transcript_41169; CDS_16234_Unigene_2817_Transcript_6323; CDS_30295_Unigene_7700_Transc…
						130. mRNA surveillance pathway	[PATH:ko03015]	CDS_9829_Unigene_20586_Transcript_41169; CDS_16234_Unigene_2817_Transcript_6323; CDS_18048_Unigene_30285_Transcript_62001; CDS_5154_Unigene_15224_Transcript_28307; CDS_2328_Unigene_12233_Transcript_22008; CDS_2864_Unigene_12793_Transcript_23011; CDS_2865_Unigene_12795_Transcript_23013; CDS_31035_Unigene_8449_Transcript_15620; CDS_31037_Unigene_8450_Transcript_15621; CDS_31038_Unigene_8451_Transcr…
						131. Ribosome biogenesis in eukaryotes	[PATH:ko03008]	CDS_10529_Unigene_21345_Transcript_42714; CDS_19562_Unigene_32088_Transcript_65793; CDS_2790_Unigene_12714_Transcript_22882; CDS_15709_Unigene_27560_Transcript_56424; CDS_15710_Unigene_27562_Transcript_56427; CDS_27826_Unigene_5354_Transcript_10590; CDS_27827_Unigene_5355_Transcript_10591; CDS_27980_Unigene_5498_Transcript_10789; CDS_4789_Unigene_14807_Transcript_27221; CDS_30080_Unigene_751_Tran…
			14. Folding, sorting and degradation	365	0.1028	132. Protein export	[PATH:ko03060]	CDS_18382_Unigene_3065_Transcript_6722; CDS_18462_Unigene_30741_Transcript_63007; CDS_12288_Unigene_23470_Transcript_47101; CDS_9392_Unigene_20025_Transcript_39888; CDS_9394_Unigene_20026_Transcript_39889; CDS_23259_Unigene_36756_Transcript_75747; CDS_26429_Unigene_4140_Transcript_8582; CDS_31908_Unigene_9319_Transcript_16977; CDS_5165_Unigene_1523_Transcript_3721; CDS_18826_Unigene_3120_Transcri…
						133. Protein processing in endoplasmic reticulum	[PATH:ko04141]	CDS_23259_Unigene_36756_Transcript_75747; CDS_26429_Unigene_4140_Transcript_8582; CDS_31908_Unigene_9319_Transcript_16977; CDS_1641_Unigene_11557_Transcript_20806; CDS_16594_Unigene_28570_Transcript_58520; CDS_13561_Unigene_24880_Transcript_50037; CDS_28279_Unigene_5794_Transcript_11283; CDS_4927_Unigene_14970_Transcript_27604; CDS_14233_Unigene_25672_Transcript_51574; CDS_8786_Unigene_19304_Tran…
						134. SNARE interactions in vesicular transport	[PATH:ko04130]	CDS_14298_Unigene_25767_Transcript_51755; CDS_14299_Unigene_25769_Transcript_51758; CDS_14303_Unigene_25776_Transcript_51767; CDS_25194_Unigene_39283_Transcript_81564; CDS_3450_Unigene_13407_Transcript_24203; CDS_26667_Unigene_4187_Transcript_8665; CDS_29999_Unigene_743_Transcript_1676; CDS_22265_Unigene_35555_Transcript_73136; CDS_22268_Unigene_35559_Transcript_73147; CDS_20930_Unigene_33853_Tra…
						135. Ubiquitin mediated proteolysis	[PATH:ko04120]	CDS_11535_Unigene_22588_Transcript_45256; CDS_11536_Unigene_22589_Transcript_45257; CDS_368_Unigene_10340_Transcript_18692; CDS_1925_Unigene_11823_Transcript_21235; CDS_2361_Unigene_12265_Transcript_22068; CDS_2362_Unigene_12266_Transcript_22069; CDS_2363_Unigene_12267_Transcript_22070; CDS_5166_Unigene_15241_Transcript_28334; CDS_5167_Unigene_15242_Transcript_28336; CDS_5168_Unigene_15244_Transc…
						136. Sulfur relay system	[PATH:ko04122]	CDS_10378_Unigene_21202_Transcript_42412; CDS_10379_Unigene_21203_Transcript_42413; CDS_31172_Unigene_8589_Transcript_15814; CDS_29334_Unigene_6829_Transcript_12944; CDS_20107_Unigene_32782_Transcript_67340; CDS_11451_Unigene_22464_Transcript_44948; CDS_923_Unigene_10868_Transcript_19606; CDS_31937_Unigene_9348_Transcript_17023; CDS_31938_Unigene_9350_Transcript_17025; CDS_28230_Unigene_5740_Tran…
						137. Proteasome	[PATH:ko03050]	CDS_2296_Unigene_12208_Transcript_21969; CDS_21915_Unigene_35145_Transcript_72328; CDS_21916_Unigene_35147_Transcript_72330; CDS_21917_Unigene_35148_Transcript_72332; CDS_21918_Unigene_35149_Transcript_72333; CDS_8507_Unigene_18955_Transcript_37238; CDS_8509_Unigene_18957_Transcript_37243; CDS_3210_Unigene_13147_Transcript_23647; CDS_11934_Unigene_23062_Transcript_46221; CDS_8251_Unigene_18670_Tr…
						138. RNA degradation	[PATH:ko03018]	CDS_23987_Unigene_37700_Transcript_77807; CDS_29921_Unigene_7364_Transcript_13816; CDS_27388_Unigene_4908_Transcript_9856; CDS_28374_Unigene_5894_Transcript_11447; CDS_10310_Unigene_21137_Transcript_42287; CDS_10311_Unigene_21138_Transcript_42288; CDS_16208_Unigene_28152_Transcript_57615; CDS_7146_Unigene_17343_Transcript_33308; CDS_17817_Unigene_29983_Transcript_61333; CDS_28247_Unigene_5762_Tra…
			15. Replication and repair	61	0.0172	139. DNA replication	[PATH:ko03030]	CDS_8850_Unigene_19380_Transcript_38404; CDS_8851_Unigene_19381_Transcript_38405; CDS_7948_Unigene_18327_Transcript_35898; CDS_7949_Unigene_18328_Transcript_35899; CDS_7950_Unigene_18329_Transcript_35900; CDS_7952_Unigene_18330_Transcript_35903; CDS_19138_Unigene_3158_Transcript_6856; CDS_17242_Unigene_29331_Transcript_59984; CDS_17251_Unigene_29337_Transcript_59993; CDS_20359_Unigene_3309_Transc…
						140. Base excision repair	[PATH:ko03410]	CDS_10517_Unigene_21335_Transcript_42697; CDS_10764_Unigene_21615_Transcript_43237; CDS_28552_Unigene_6069_Transcript_11744; CDS_30335_Unigene_7747_Transcript_14439; CDS_8850_Unigene_19380_Transcript_38404; CDS_8851_Unigene_19381_Transcript_38405; CDS_30352_Unigene_7763_Transcript_14475; CDS_1917_Unigene_11814_Transcript_21221; CDS_3656_Unigene_13634_Transcript_24644; CDS_3657_Unigene_13635_Trans…
						141. Nucleotide excision repair	[PATH:ko03420]	CDS_8850_Unigene_19380_Transcript_38404; CDS_8851_Unigene_19381_Transcript_38405; CDS_8653_Unigene_19131_Transcript_37764; CDS_8655_Unigene_19132_Transcript_37765; CDS_21447_Unigene_34589_Transcript_71125; CDS_21456_Unigene_34595_Transcript_71135; CDS_27180_Unigene_4685_Transcript_9505; CDS_27181_Unigene_4686_Transcript_9506; CDS_18439_Unigene_30717_Transcript_62967; CDS_18440_Unigene_30718_Trans…
						142. Mismatch repair	[PATH:ko03430]	CDS_4743_Unigene_14768_Transcript_27078; CDS_6252_Unigene_16379_Transcript_31103; CDS_151_Unigene_1013_Transcript_2301; CDS_19138_Unigene_3158_Transcript_6856; CDS_7948_Unigene_18327_Transcript_35898; CDS_7949_Unigene_18328_Transcript_35899; CDS_7950_Unigene_18329_Transcript_35900; CDS_7952_Unigene_18330_Transcript_35903; CDS_2798_Unigene_12722_Transcript_22893; CDS_2799_Unigene_12723_Transcript_…
						143. Homologous recombination	[PATH:ko03440]	CDS_8850_Unigene_19380_Transcript_38404; CDS_8851_Unigene_19381_Transcript_38405; CDS_30376_Unigene_7791_Transcript_14521; CDS_30377_Unigene_7792_Transcript_14522; CDS_1531_Unigene_11455_Transcript_20643; CDS_11363_Unigene_22336_Transcript_44682; CDS_25557_Unigene_3986_Transcript_8330; CDS_10495_Unigene_21315_Transcript_42660; CDS_7948_Unigene_18327_Transcript_35898; CDS_7949_Unigene_18328_Transc…
						144. Non-homologous end-joining	[PATH:ko03450]	CDS_11583_Unigene_22664_Transcript_45426; CDS_30352_Unigene_7763_Transcript_14475; CDS_4096_Unigene_14039_Transcript_25418; CDS_23903_Unigene_3760_Transcript_7999; CDS_30376_Unigene_7791_Transcript_14521; CDS_30377_Unigene_7792_Transcript_14522
						145. Fanconi anemia pathway	[PATH:ko03460]	CDS_20077_Unigene_3273_Transcript_7043; CDS_31041_Unigene_8453_Transcript_15624; CDS_24259_Unigene_38057_Transcript_78590; CDS_15067_Unigene_2680_Transcript_6081; CDS_7948_Unigene_18327_Transcript_35898; CDS_7949_Unigene_18328_Transcript_35899; CDS_7950_Unigene_18329_Transcript_35900; CDS_7952_Unigene_18330_Transcript_35903; CDS_2798_Unigene_12722_Transcript_22893; CDS_2799_Unigene_12723_Transcri…
		Environmental information processing	16. Membrane transport	14	0.0039	146. ABC transporters	[PATH:ko02010]	CDS_12180_Unigene_23331_Transcript_46817; CDS_12181_Unigene_23331_Transcript_46817; CDS_23794_Unigene_37408_Transcript_77152; CDS_13847_Unigene_25236_Transcript_50685; CDS_13855_Unigene_25243_Transcript_50695; CDS_21757_Unigene_34955_Transcript_71937; CDS_31508_Unigene_890_Transcript_2013
						147. Bacterial secretion system	[PATH:ko03070]	CDS_18382_Unigene_3065_Transcript_6722; CDS_18462_Unigene_30741_Transcript_63007; CDS_12288_Unigene_23470_Transcript_47101; CDS_9392_Unigene_20025_Transcript_39888; CDS_9394_Unigene_20026_Transcript_39889; CDS_3489_Unigene_13444_Transcript_24291; CDS_31232_Unigene_8650_Transcript_15907
			17. Signal transduction	363	0.1022	148. Two-component system	[PATH:ko02020]	CDS_30263_Unigene_7678_Transcript_14335; CDS_30851_Unigene_8268_Transcript_15337; CDS_18457_Unigene_30736_Transcript_62998; CDS_4134_Unigene_14087_Transcript_25520; CDS_4135_Unigene_14088_Transcript_25521; CDS_4136_Unigene_14089_Transcript_25522; CDS_19411_Unigene_31934_Transcript_65489; CDS_19412_Unigene_31935_Transcript_65490; CDS_19422_Unigene_31944_Transcript_65503; CDS_24838_Unigene_38779_Tr…
						149. Ras signaling pathway	[PATH:ko04014]	CDS_2047_Unigene_11938_Transcript_21455; CDS_11074_Unigene_21953_Transcript_43864; CDS_11076_Unigene_21959_Transcript_43882; CDS_8427_Unigene_18870_Transcript_37068; CDS_28561_Unigene_6075_Transcript_11755; CDS_28562_Unigene_6076_Transcript_11756; CDS_28563_Unigene_6077_Transcript_11757; CDS_1810_Unigene_11705_Transcript_21031; CDS_29639_Unigene_7098_Transcript_13389; CDS_18095_Unigene_30348_Tran…
						150. Rap1 signaling pathway	[PATH:ko04015]	CDS_11074_Unigene_21953_Transcript_43864; CDS_11076_Unigene_21959_Transcript_43882; CDS_8427_Unigene_18870_Transcript_37068; CDS_28561_Unigene_6075_Transcript_11755; CDS_28562_Unigene_6076_Transcript_11756; CDS_28563_Unigene_6077_Transcript_11757
						151. MAPK signaling pathway	[PATH:ko04010]	CDS_6080_Unigene_1620_Transcript_3895; CDS_29666_Unigene_7123_Transcript_13439; CDS_31261_Unigene_8680_Transcript_15956; CDS_8427_Unigene_18870_Transcript_37068; CDS_28561_Unigene_6075_Transcript_11755; CDS_28562_Unigene_6076_Transcript_11756; CDS_28563_Unigene_6077_Transcript_11757; CDS_29679_Unigene_7134_Transcript_13461; CDS_1815_Unigene_11709_Transcript_21038; CDS_1818_Unigene_11711_Transcrip…
						152. MAPK signaling pathway - fly	[PATH:ko04013]	CDS_19868_Unigene_32442_Transcript_66583; CDS_19870_Unigene_32444_Transcript_66587; CDS_19873_Unigene_32447_Transcript_66590; CDS_19874_Unigene_32448_Transcript_66592; CDS_19882_Unigene_32455_Transcript_66601; CDS_23275_Unigene_36784_Transcript_75803; CDS_6756_Unigene_16916_Transcript_32380; CDS_6757_Unigene_16918_Transcript_32382; CDS_6763_Unigene_16922_Transcript_32386; CDS_20742_Unigene_3360_T…
						153. MAPK signaling pathway - plant	[PATH:ko04016]	CDS_11749_Unigene_22849_Transcript_45793; CDS_7039_Unigene_17218_Transcript_33025; CDS_7048_Unigene_17227_Transcript_33034; CDS_9065_Unigene_19639_Transcript_39105; CDS_9067_Unigene_19640_Transcript_39106; CDS_13514_Unigene_24813_Transcript_49905; CDS_10874_Unigene_21732_Transcript_43449; CDS_21773_Unigene_3497_Transcript_7487; CDS_31658_Unigene_9061_Transcript_16554; CDS_13709_Unigene_25075_Tran…
						154. MAPK signaling pathway - yeast	[PATH:ko04011]	CDS_11484_Unigene_22538_Transcript_45175; CDS_11488_Unigene_22542_Transcript_45182; CDS_1024_Unigene_10965_Transcript_19783; CDS_2047_Unigene_11938_Transcript_21455; CDS_24730_Unigene_38639_Transcript_79771; CDS_9746_Unigene_20508_Transcript_41025; CDS_2774_Unigene_12690_Transcript_22840; CDS_13747_Unigene_25110_Transcript_50455; CDS_31450_Unigene_8851_Transcript_16219; CDS_31451_Unigene_8852_Tra…
						155. ErbB signaling pathway	[PATH:ko04012]	CDS_3507_Unigene_13460_Transcript_24320; CDS_3508_Unigene_13461_Transcript_24321; CDS_23530_Unigene_37092_Transcript_76437; CDS_7652_Unigene_17940_Transcript_34858
						156. Wnt signaling pathway	[PATH:ko04310]	CDS_19700_Unigene_32245_Transcript_66121; CDS_19703_Unigene_32249_Transcript_66126; CDS_19707_Unigene_32254_Transcript_66132; CDS_19708_Unigene_32255_Transcript_66134; CDS_21685_Unigene_34856_Transcript_71677; CDS_21695_Unigene_34870_Transcript_71694; CDS_2790_Unigene_12714_Transcript_22882; CDS_15709_Unigene_27560_Transcript_56424; CDS_15710_Unigene_27562_Transcript_56427; CDS_10529_Unigene_2134…
						156. Notch signaling pathway	[PATH:ko04330]	CDS_19786_Unigene_32362_Transcript_66415; CDS_15603_Unigene_2743_Transcript_6196; CDS_15777_Unigene_27648_Transcript_56610; CDS_3273_Unigene_13218_Transcript_23845; CDS_4199_Unigene_14156_Transcript_25638; CDS_8592_Unigene_19074_Transcript_37586; CDS_8593_Unigene_19075_Transcript_37587; CDS_31242_Unigene_8663_Transcript_15928; CDS_31243_Unigene_8664_Transcript_15930
						157. Hedgehog signaling pathway	[PATH:ko04340]	CDS_19700_Unigene_32245_Transcript_66121; CDS_19703_Unigene_32249_Transcript_66126; CDS_19707_Unigene_32254_Transcript_66132; CDS_19708_Unigene_32255_Transcript_66134; CDS_21685_Unigene_34856_Transcript_71677; CDS_21695_Unigene_34870_Transcript_71694; CDS_7652_Unigene_17940_Transcript_34858; CDS_21262_Unigene_34274_Transcript_70462; CDS_21264_Unigene_34275_Transcript_70464; CDS_4501_Unigene_14498…
						158. Hedgehog signaling pathway - fly	[PATH:ko04341]	CDS_19700_Unigene_32245_Transcript_66121; CDS_19703_Unigene_32249_Transcript_66126; CDS_19707_Unigene_32254_Transcript_66132; CDS_19708_Unigene_32255_Transcript_66134; CDS_21685_Unigene_34856_Transcript_71677; CDS_21695_Unigene_34870_Transcript_71694; CDS_7652_Unigene_17940_Transcript_34858; CDS_21262_Unigene_34274_Transcript_70462; CDS_21264_Unigene_34275_Transcript_70464; CDS_19627_Unigene_3216…
						159. TGF-beta signaling pathway	[PATH:ko04350]	CDS_29100_Unigene_6608_Transcript_12581; CDS_23039_Unigene_36493_Transcript_75138; CDS_15777_Unigene_27648_Transcript_56610; CDS_21262_Unigene_34274_Transcript_70462; CDS_21264_Unigene_34275_Transcript_70464; CDS_19627_Unigene_32163_Transcript_65960; CDS_10381_Unigene_21204_Transcript_42414; CDS_10385_Unigene_21207_Transcript_42418; CDS_23199_Unigene_36691_Transcript_75610; CDS_23203_Unigene_3669…
						160. Hippo signaling pathway	[PATH:ko04390]	CDS_19868_Unigene_32442_Transcript_66583; CDS_19870_Unigene_32444_Transcript_66587; CDS_19873_Unigene_32447_Transcript_66590; CDS_19874_Unigene_32448_Transcript_66592; CDS_19882_Unigene_32455_Transcript_66601; CDS_10381_Unigene_21204_Transcript_42414; CDS_10385_Unigene_21207_Transcript_42418; CDS_23199_Unigene_36691_Transcript_75610; CDS_23203_Unigene_36697_Transcript_75619; CDS_21973_Unigene_352…
						161. Hippo signaling pathway -fly	[PATH:ko04391]	CDS_19700_Unigene_32245_Transcript_66121; CDS_19703_Unigene_32249_Transcript_66126; CDS_19707_Unigene_32254_Transcript_66132; CDS_19708_Unigene_32255_Transcript_66134; CDS_21685_Unigene_34856_Transcript_71677; CDS_21695_Unigene_34870_Transcript_71694; CDS_3224_Unigene_13170_Transcript_23713; CDS_10928_Unigene_2179_Transcript_5195; CDS_19868_Unigene_32442_Transcript_66583; CDS_19870_Unigene_32444_…
						162. Hippo signaling pathway - multiple species	[PATH:ko04392]	CDS_19700_Unigene_32245_Transcript_66121; CDS_19703_Unigene_32249_Transcript_66126; CDS_19707_Unigene_32254_Transcript_66132; CDS_19708_Unigene_32255_Transcript_66134; CDS_21685_Unigene_34856_Transcript_71677; CDS_21695_Unigene_34870_Transcript_71694; CDS_13190_Unigene_24467_Transcript_49277; CDS_18736_Unigene_3110_Transcript_6787; CDS_11484_Unigene_22538_Transcript_45175; CDS_11488_Unigene_22542…
						163. VEGF signaling pathway	[PATH:ko04370]	CDS_3817_Unigene_13800_Transcript_24970; CDS_3819_Unigene_13802_Transcript_24973; CDS_6080_Unigene_1620_Transcript_3895; CDS_29666_Unigene_7123_Transcript_13439; CDS_31261_Unigene_8680_Transcript_15956; CDS_8427_Unigene_18870_Transcript_37068; CDS_28561_Unigene_6075_Transcript_11755; CDS_28562_Unigene_6076_Transcript_11756; CDS_28563_Unigene_6077_Transcript_11757
						164. Apelin signaling pathway	[PATH:ko04371]	CDS_2047_Unigene_11938_Transcript_21455; CDS_11074_Unigene_21953_Transcript_43864; CDS_11076_Unigene_21959_Transcript_43882; CDS_23530_Unigene_37092_Transcript_76437; CDS_20358_Unigene_33099_Transcript_67968; CDS_20363_Unigene_33103_Transcript_67972; CDS_2141_Unigene_12052_Transcript_21681; CDS_167_Unigene_10152_Transcript_18388; CDS_5201_Unigene_15272_Transcript_28387; CDS_15800_Unigene_27673_Tr…
						165. Jak-STAT signaling pathway	[PATH:ko04630]	CDS_15777_Unigene_27648_Transcript_56610
						166. NF-kappa B signaling pathway	[PATH:ko04064]	CDS_13555_Unigene_24864_Transcript_50003; CDS_2790_Unigene_12714_Transcript_22882; CDS_15709_Unigene_27560_Transcript_56424; CDS_15710_Unigene_27562_Transcript_56427; CDS_10529_Unigene_21345_Transcript_42714; CDS_19562_Unigene_32088_Transcript_65793
						167. TNF signaling pathway	[PATH:ko04668]	CDS_12175_Unigene_23324_Transcript_46806
						168. HIF-1 signaling pathway	[PATH:ko04066]	CDS_79_Unigene_10068_Transcript_18248; CDS_263_Unigene_10235_Transcript_18512; CDS_25812_Unigene_4032_Transcript_8409; CDS_23530_Unigene_37092_Transcript_76437; CDS_20358_Unigene_33099_Transcript_67968; CDS_20363_Unigene_33103_Transcript_67972; CDS_31502_Unigene_8906_Transcript_16316; CDS_15777_Unigene_27648_Transcript_56610; CDS_3507_Unigene_13460_Transcript_24320; CDS_3508_Unigene_13461_Transcr…
						169. FoxO signaling pathway	[PATH:ko04068]	CDS_15371_Unigene_27181_Transcript_55627; CDS_17214_Unigene_29311_Transcript_59944; CDS_21393_Unigene_34522_Transcript_71013; CDS_11148_Unigene_22048_Transcript_44073; CDS_11149_Unigene_22049_Transcript_44074; CDS_11151_Unigene_22052_Transcript_44078; CDS_11152_Unigene_22053_Transcript_44079; CDS_11153_Unigene_22054_Transcript_44083; CDS_15777_Unigene_27648_Transcript_56610; CDS_21010_Unigene_339…
						170. Calcium signaling pathway	[PATH:ko04020]	CDS_14571_Unigene_26140_Transcript_53483; CDS_3817_Unigene_13800_Transcript_24970; CDS_3819_Unigene_13802_Transcript_24973; CDS_16672_Unigene_286_Transcript_688; CDS_14304_Unigene_25777_Transcript_51771; CDS_27172_Unigene_4678_Transcript_9494; CDS_2661_Unigene_12580_Transcript_22636; CDS_2664_Unigene_12582_Transcript_22638; CDS_8213_Unigene_18609_Transcript_36543; CDS_11074_Unigene_21953_Transcri…
						171. Phosphatidylinositol signaling system	[PATH:ko04070]	CDS_24730_Unigene_38639_Transcript_79771; CDS_12834_Unigene_24067_Transcript_48395; CDS_14571_Unigene_26140_Transcript_53483; CDS_19277_Unigene_3176_Transcript_6889; CDS_28256_Unigene_5771_Transcript_11252; CDS_28257_Unigene_5772_Transcript_11254; CDS_7012_Unigene_17177_Transcript_32931; CDS_27416_Unigene_4939_Transcript_9916; CDS_32440_Unigene_9855_Transcript_17881; CDS_13327_Unigene_24609_Trans…
						172. Phospholipase D signaling pathway	[PATH:ko04072]	CDS_16458_Unigene_28415_Transcript_58226; CDS_16459_Unigene_28417_Transcript_58230; CDS_9952_Unigene_20753_Transcript_41494; CDS_3817_Unigene_13800_Transcript_24970; CDS_3819_Unigene_13802_Transcript_24973; CDS_24730_Unigene_38639_Transcript_79771; CDS_32440_Unigene_9855_Transcript_17881; CDS_25865_Unigene_4045_Transcript_8427
						173. Sphingolipid signaling pathway	[PATH:ko04071]	CDS_27763_Unigene_5289_Transcript_10481; CDS_4090_Unigene_14034_Transcript_25412; CDS_19868_Unigene_32442_Transcript_66583; CDS_19870_Unigene_32444_Transcript_66587; CDS_19873_Unigene_32447_Transcript_66590; CDS_19874_Unigene_32448_Transcript_66592; CDS_19882_Unigene_32455_Transcript_66601; CDS_10381_Unigene_21204_Transcript_42414; CDS_10385_Unigene_21207_Transcript_42418; CDS_23199_Unigene_36691…
						174. cAMP signaling pathway	[PATH:ko04024]	CDS_11074_Unigene_21953_Transcript_43864; CDS_11076_Unigene_21959_Transcript_43882; CDS_3507_Unigene_13460_Transcript_24320; CDS_3508_Unigene_13461_Transcript_24321; CDS_8427_Unigene_18870_Transcript_37068; CDS_28561_Unigene_6075_Transcript_11755; CDS_28562_Unigene_6076_Transcript_11756; CDS_28563_Unigene_6077_Transcript_11757; CDS_3627_Unigene_13595_Transcript_24575; CDS_6697_Unigene_16859_Trans…
						175. cGMP - PKG signaling pathway	[PATH:ko04022]	CDS_6080_Unigene_1620_Transcript_3895; CDS_29666_Unigene_7123_Transcript_13439; CDS_31261_Unigene_8680_Transcript_15956; CDS_3627_Unigene_13595_Transcript_24575; CDS_6697_Unigene_16859_Transcript_32229; CDS_6699_Unigene_16860_Transcript_32230; CDS_6700_Unigene_16861_Transcript_32231; CDS_6702_Unigene_16863_Transcript_32233; CDS_6703_Unigene_16864_Transcript_32234; CDS_6704_Unigene_16865_Transcrip…
						176. PI3K-Akt signaling pathway	[PATH:ko04151]	CDS_8427_Unigene_18870_Transcript_37068; CDS_28561_Unigene_6075_Transcript_11755; CDS_28562_Unigene_6076_Transcript_11756; CDS_28563_Unigene_6077_Transcript_11757; CDS_2047_Unigene_11938_Transcript_21455; CDS_9746_Unigene_20508_Transcript_41025; CDS_15371_Unigene_27181_Transcript_55627; CDS_17214_Unigene_29311_Transcript_59944; CDS_21393_Unigene_34522_Transcript_71013; CDS_24068_Unigene_3779_Tran…
						177. AMPK signaling pathway	[PATH:ko04152]	CDS_14052_Unigene_25479_Transcript_51182; CDS_27888_Unigene_5415_Transcript_10677; CDS_18988_Unigene_31392_Transcript_64341; CDS_18993_Unigene_31397_Transcript_64354; CDS_17214_Unigene_29311_Transcript_59944; CDS_21393_Unigene_34522_Transcript_71013; CDS_1302_Unigene_11245_Transcript_20289; CDS_24034_Unigene_37760_Transcript_77920; CDS_27212_Unigene_4717_Transcript_9559; CDS_1469_Unigene_11398_Tr…
						178. mTOR signaling pathway	[PATH:ko04150]	CDS_279_Unigene_1024_Transcript_2330; CDS_9469_Unigene_20118_Transcript_40063; CDS_9470_Unigene_20119_Transcript_40065; CDS_9472_Unigene_20120_Transcript_40068; CDS_13656_Unigene_24990_Transcript_50248; CDS_13658_Unigene_24992_Transcript_50250; CDS_24783_Unigene_38709_Transcript_79936; CDS_24787_Unigene_38711_Transcript_79938; CDS_32253_Unigene_9666_Transcript_17586; CDS_29363_Unigene_6858_Transc…
						179. Plant hormone signal transduction	[PATH:ko04075]	CDS_6139_Unigene_1625_Transcript_3911; CDS_10426_Unigene_21255_Transcript_42549; CDS_13888_Unigene_25290_Transcript_50779; CDS_17263_Unigene_2935_Transcript_6509; CDS_18861_Unigene_31252_Transcript_64082; CDS_18869_Unigene_31259_Transcript_64092; CDS_13666_Unigene_24999_Transcript_50275; CDS_13670_Unigene_25001_Transcript_50278; CDS_13671_Unigene_25003_Transcript_50280; CDS_13673_Unigene_25004_Tr…
		Cellular process	18. Transport catabolism	264	0.0743	180. Endocytosis	[PATH:ko04144]	CDS_24730_Unigene_38639_Transcript_79771; CDS_25865_Unigene_4045_Transcript_8427; CDS_23310_Unigene_36828_Transcript_75881; CDS_5306_Unigene_15400_Transcript_28872; CDS_6824_Unigene_16980_Transcript_32487; CDS_6825_Unigene_16981_Transcript_32488; CDS_16851_Unigene_28879_Transcript_59150; CDS_16858_Unigene_28882_Transcript_59157; CDS_5909_Unigene_16014_Transcript_30305; CDS_7077_Unigene_17253_Tran…
						181. Phagosome	[PATH:ko04145]	CDS_29999_Unigene_743_Transcript_1676; CDS_11815_Unigene_22929_Transcript_45960; CDS_28975_Unigene_6483_Transcript_12405; CDS_2340_Unigene_12245_Transcript_22033; CDS_279_Unigene_1024_Transcript_2330; CDS_9469_Unigene_20118_Transcript_40063; CDS_9470_Unigene_20119_Transcript_40065; CDS_9472_Unigene_20120_Transcript_40068; CDS_13656_Unigene_24990_Transcript_50248; CDS_13658_Unigene_24992_Transcrip…
						182. Lysosome	[PATH:ko04142]	CDS_32511_Unigene_9933_Transcript_18022; CDS_31303_Unigene_8718_Transcript_16015; CDS_30969_Unigene_8380_Transcript_15521; CDS_5800_Unigene_15894_Transcript_30003; CDS_7485_Unigene_17756_Transcript_34397; CDS_18275_Unigene_30550_Transcript_62586; CDS_8954_Unigene_19488_Transcript_38678; CDS_8342_Unigene_18775_Transcript_36905; CDS_24626_Unigene_3848_Transcript_8134; CDS_16673_Unigene_28700_Transc…
						183. Peroxisome	[PATH:ko04146]	CDS_28089_Unigene_5603_Transcript_10978; CDS_15329_Unigene_27136_Transcript_55551; CDS_15330_Unigene_27138_Transcript_55553; CDS_15331_Unigene_27139_Transcript_55554; CDS_3176_Unigene_13111_Transcript_23600; CDS_5869_Unigene_15963_Transcript_30158; CDS_5873_Unigene_15967_Transcript_30162; CDS_17873_Unigene_30054_Transcript_61530; CDS_24761_Unigene_38667_Transcript_79819; CDS_24767_Unigene_38670_T…
						184. Autophagy - animal	[PATH:ko04140]	CDS_9746_Unigene_20508_Transcript_41025; CDS_24068_Unigene_3779_Transcript_8035; CDS_23530_Unigene_37092_Transcript_76437; CDS_29077_Unigene_6583_Transcript_12542; CDS_19868_Unigene_32442_Transcript_66583; CDS_19870_Unigene_32444_Transcript_66587; CDS_19873_Unigene_32447_Transcript_66590; CDS_19874_Unigene_32448_Transcript_66592; CDS_19882_Unigene_32455_Transcript_66601; CDS_361_Unigene_10328_Tra…
						185. Autophagy - yeast	[PATH:ko04138]	CDS_5896_Unigene_15997_Transcript_30283; CDS_15370_Unigene_27180_Transcript_55625; CDS_15372_Unigene_27182_Transcript_55628; CDS_361_Unigene_10328_Transcript_18671; CDS_13684_Unigene_25030_Transcript_50331; CDS_13685_Unigene_25031_Transcript_50334; CDS_13912_Unigene_25321_Transcript_50859; CDS_27763_Unigene_5289_Transcript_10481; CDS_24068_Unigene_3779_Transcript_8035; CDS_29077_Unigene_6583_Tran…
						186. Autophagy - other eukaryotes	[PATH:ko04136]	CDS_24068_Unigene_3779_Transcript_8035; CDS_29077_Unigene_6583_Transcript_12542; CDS_19868_Unigene_32442_Transcript_66583; CDS_19870_Unigene_32444_Transcript_66587; CDS_19873_Unigene_32447_Transcript_66590; CDS_19874_Unigene_32448_Transcript_66592; CDS_19882_Unigene_32455_Transcript_66601; CDS_361_Unigene_10328_Transcript_18671; CDS_13684_Unigene_25030_Transcript_50331; CDS_13685_Unigene_25031_Tr…
						187. Mitophagy - animal	[PATH:ko04137]	CDS_8313_Unigene_18747_Transcript_36839; CDS_20154_Unigene_32842_Transcript_67472; CDS_20156_Unigene_32845_Transcript_67476; CDS_167_Unigene_10152_Transcript_18388; CDS_5201_Unigene_15272_Transcript_28387; CDS_15800_Unigene_27673_Transcript_56659; CDS_15806_Unigene_27677_Transcript_56678; CDS_17731_Unigene_29901_Transcript_61156; CDS_17732_Unigene_29903_Transcript_61165; CDS_17733_Unigene_29905_T…
						188. Mitophagy - yeast	[PATH:ko04139]	CDS_28925_Unigene_6440_Transcript_12331; CDS_10521_Unigene_21337_Transcript_42699; CDS_10523_Unigene_21339_Transcript_42703; CDS_10525_Unigene_21340_Transcript_42704; CDS_3638_Unigene_13614_Transcript_24612; CDS_2790_Unigene_12714_Transcript_22882; CDS_15709_Unigene_27560_Transcript_56424; CDS_15710_Unigene_27562_Transcript_56427; CDS_10529_Unigene_21345_Transcript_42714; CDS_19562_Unigene_32088_…
			19. Cell growth and death	166	0.0467	189. Cell cycle	[PATH:ko04110]	CDS_29100_Unigene_6608_Transcript_12581; CDS_8592_Unigene_19074_Transcript_37586; CDS_8593_Unigene_19075_Transcript_37587; CDS_31242_Unigene_8663_Transcript_15928; CDS_31243_Unigene_8664_Transcript_15930; CDS_21289_Unigene_34339_Transcript_70612; CDS_23039_Unigene_36493_Transcript_75138; CDS_7652_Unigene_17940_Transcript_34858; CDS_15175_Unigene_26937_Transcript_55129; CDS_19627_Unigene_32163_Tra…
						190. Cell cycle - yeast	[PATH:ko04111]	CDS_22334_Unigene_35628_Transcript_73300; CDS_27334_Unigene_4856_Transcript_9782; CDS_19627_Unigene_32163_Transcript_65960; CDS_21262_Unigene_34274_Transcript_70462; CDS_21264_Unigene_34275_Transcript_70464; CDS_7433_Unigene_17692_Transcript_34203; CDS_21973_Unigene_35212_Transcript_72455; CDS_21974_Unigene_35213_Transcript_72456; CDS_21975_Unigene_35216_Transcript_72459; CDS_19868_Unigene_32442_…
						191. Cell cycle - Caulobacter	[PATH:ko04112]	CDS_8802_Unigene_19331_Transcript_38272; CDS_8807_Unigene_19335_Transcript_38278; CDS_960_Unigene_10904_Transcript_19667; CDS_5300_Unigene_15396_Transcript_28867; CDS_4273_Unigene_14235_Transcript_25872; CDS_5042_Unigene_15108_Transcript_27948; CDS_18144_Unigene_30405_Transcript_62275; CDS_25141_Unigene_39210_Transcript_81334; CDS_25185_Unigene_3926_Transcript_8245; CDS_26775_Unigene_4282_Transcr…
						192. Meiosis - yeast	[PATH:ko04113]	CDS_5896_Unigene_15997_Transcript_30283; CDS_15370_Unigene_27180_Transcript_55625; CDS_15372_Unigene_27182_Transcript_55628; CDS_31074_Unigene_8486_Transcript_15672; CDS_3627_Unigene_13595_Transcript_24575; CDS_6697_Unigene_16859_Transcript_32229; CDS_6699_Unigene_16860_Transcript_32230; CDS_6700_Unigene_16861_Transcript_32231; CDS_6702_Unigene_16863_Transcript_32233; CDS_6703_Unigene_16864_Trans…
						193. Oocyte meiosis	[PATH:ko04114]	CDS_2910_Unigene_12836_Transcript_23081; CDS_5260_Unigene_15339_Transcript_28633; CDS_11464_Unigene_2248_Transcript_5324; CDS_13578_Unigene_24897_Transcript_50071; CDS_27648_Unigene_5160_Transcript_10259; CDS_30761_Unigene_8177_Transcript_15189; CDS_15175_Unigene_26937_Transcript_55129; CDS_3627_Unigene_13595_Transcript_24575; CDS_6697_Unigene_16859_Transcript_32229; CDS_6699_Unigene_16860_Transc…
						194. Apoptosis	[PATH:ko04210]	CDS_4913_Unigene_14953_Transcript_27579; CDS_25110_Unigene_39162_Transcript_81145; CDS_9566_Unigene_20211_Transcript_40262; CDS_11517_Unigene_22568_Transcript_45230; CDS_11519_Unigene_22570_Transcript_45232; CDS_8954_Unigene_19488_Transcript_38678; CDS_8342_Unigene_18775_Transcript_36905; CDS_24626_Unigene_3848_Transcript_8134; CDS_16673_Unigene_28700_Transcript_58770; CDS_9746_Unigene_20508_Tran…
						195. Apoptosis - fly	[PATH:ko04214]	CDS_12175_Unigene_23324_Transcript_46806; CDS_4913_Unigene_14953_Transcript_27579; CDS_8313_Unigene_18747_Transcript_36839; CDS_8692_Unigene_19168_Transcript_37834; CDS_18385_Unigene_30662_Transcript_62854; CDS_21023_Unigene_33990_Transcript_69922; CDS_21024_Unigene_33991_Transcript_69923; CDS_25110_Unigene_39162_Transcript_81145
						196. Apoptosis - multiple species	[PATH:ko04215]	CDS_4913_Unigene_14953_Transcript_27579; CDS_2141_Unigene_12052_Transcript_21681
						197. Ferroptosis	[PATH:ko04216]	CDS_8667_Unigene_19144_Transcript_37790; CDS_10810_Unigene_21666_Transcript_43319; CDS_11297_Unigene_22273_Transcript_44561; CDS_9084_Unigene_19654_Transcript_39128; CDS_9087_Unigene_19656_Transcript_39131; CDS_14788_Unigene_26416_Transcript_54023; CDS_16751_Unigene_2877_Transcript_6419; CDS_14304_Unigene_25777_Transcript_51771; CDS_27172_Unigene_4678_Transcript_9494
						198. Necroptosis	[PATH:ko04217]	CDS_3507_Unigene_13460_Transcript_24320; CDS_3508_Unigene_13461_Transcript_24321; CDS_2661_Unigene_12580_Transcript_22636; CDS_2664_Unigene_12582_Transcript_22638; CDS_8213_Unigene_18609_Transcript_36543; CDS_4249_Unigene_1420_Transcript_3485; CDS_16403_Unigene_28344_Transcript_58038; CDS_16408_Unigene_28350_Transcript_58061; CDS_14304_Unigene_25777_Transcript_51771; CDS_27172_Unigene_4678_Transc…
						199. p53 signaling pathway	[PATH:ko04115]	CDS_15175_Unigene_26937_Transcript_55129; CDS_6756_Unigene_16916_Transcript_32380; CDS_6757_Unigene_16918_Transcript_32382; CDS_6763_Unigene_16922_Transcript_32386; CDS_20742_Unigene_3360_Transcript_7175; CDS_4913_Unigene_14953_Transcript_27579; CDS_30537_Unigene_7958_Transcript_14818; CDS_10767_Unigene_21618_Transcript_43240; CDS_10769_Unigene_21621_Transcript_43244; CDS_10773_Unigene_21625_Tran…
						200. Cellular senescence	[PATH:ko04218]	CDS_29100_Unigene_6608_Transcript_12581; CDS_21289_Unigene_34339_Transcript_70612; CDS_15175_Unigene_26937_Transcript_55129; CDS_27212_Unigene_4717_Transcript_9559; CDS_1339_Unigene_11283_Transcript_20353; CDS_17981_Unigene_30225_Transcript_61879; CDS_21482_Unigene_34626_Transcript_71201; CDS_3627_Unigene_13595_Transcript_24575; CDS_6697_Unigene_16859_Transcript_32229; CDS_6699_Unigene_16860_Tran…
			20. Cellular community-eukaryotes	51	0.0144	201. Focal adhesion	[PATH:ko04510]	CDS_3627_Unigene_13595_Transcript_24575; CDS_6697_Unigene_16859_Transcript_32229; CDS_6699_Unigene_16860_Transcript_32230; CDS_6700_Unigene_16861_Transcript_32231; CDS_6702_Unigene_16863_Transcript_32233; CDS_6703_Unigene_16864_Transcript_32234; CDS_6704_Unigene_16865_Transcript_32235; CDS_25318_Unigene_3946_Transcript_8275; CDS_9746_Unigene_20508_Transcript_41025; CDS_7652_Unigene_17940_Transcri…
						202. Adherens junction	[PATH:ko04520]	CDS_8427_Unigene_18870_Transcript_37068; CDS_28561_Unigene_6075_Transcript_11755; CDS_28562_Unigene_6076_Transcript_11756; CDS_28563_Unigene_6077_Transcript_11757; CDS_8497_Unigene_1893_Transcript_4649; CDS_2790_Unigene_12714_Transcript_22882; CDS_15709_Unigene_27560_Transcript_56424; CDS_15710_Unigene_27562_Transcript_56427; CDS_10529_Unigene_21345_Transcript_42714; CDS_19562_Unigene_32088_Trans…
						203. Tight junction	[PATH:ko04530]	CDS_8427_Unigene_18870_Transcript_37068; CDS_28561_Unigene_6075_Transcript_11755; CDS_28562_Unigene_6076_Transcript_11756; CDS_28563_Unigene_6077_Transcript_11757; CDS_19868_Unigene_32442_Transcript_66583; CDS_19870_Unigene_32444_Transcript_66587; CDS_19873_Unigene_32447_Transcript_66590; CDS_19874_Unigene_32448_Transcript_66592; CDS_19882_Unigene_32455_Transcript_66601; CDS_10381_Unigene_21204_T…
						204. Gap junction	[PATH:ko04540]	CDS_15465_Unigene_27302_Transcript_55878
						205. Signaling pathways regulating pluripotency of stem cells	[PATH:ko04550]	CDS_7652_Unigene_17940_Transcript_34858; CDS_10017_Unigene_20821_Transcript_41643; CDS_10019_Unigene_20822_Transcript_41644
			21. Cellular community-prokaryotes	23	0.0065	206. Quorum sensing	[PATH:ko02024]	CDS_25067_Unigene_39095_Transcript_80978; CDS_16343_Unigene_28296_Transcript_57924; CDS_16345_Unigene_28298_Transcript_57929; CDS_15165_Unigene_26924_Transcript_55110; CDS_3849_Unigene_13832_Transcript_25020; CDS_8667_Unigene_19144_Transcript_37790; CDS_10810_Unigene_21666_Transcript_43319; CDS_11297_Unigene_22273_Transcript_44561; CDS_25850_Unigene_4041_Transcript_8423; CDS_18382_Unigene_3065_Tr…
						207. Biofilm formation - Vibrio cholerae	[PATH:ko05111]	CDS_5459_Unigene_15542_Transcript_29126; CDS_31351_Unigene_8762_Transcript_16081
						208. Biofilm formation - Pseudomonas aeruginosa	[PATH:ko02025]	CDS_25067_Unigene_39095_Transcript_80978
						209. Biofilm formation - Escherichia coli	[PATH:ko02026]	CDS_1577_Unigene_11492_Transcript_20704; CDS_320_Unigene_10290_Transcript_18608; CDS_9365_Unigene_19997_Transcript_39843; CDS_22997_Unigene_36433_Transcript_75024; CDS_29610_Unigene_7075_Transcript_13352
			22. Cell motility	21	0.0059	210. Regulation of actin cytoskeleton	[PATH:ko04810]	CDS_8427_Unigene_18870_Transcript_37068; CDS_28561_Unigene_6075_Transcript_11755; CDS_28562_Unigene_6076_Transcript_11756; CDS_28563_Unigene_6077_Transcript_11757; CDS_3627_Unigene_13595_Transcript_24575; CDS_6697_Unigene_16859_Transcript_32229; CDS_6699_Unigene_16860_Transcript_32230; CDS_6700_Unigene_16861_Transcript_32231; CDS_6702_Unigene_16863_Transcript_32233; CDS_6703_Unigene_16864_Transcr…
		Organismal system	23. Environmental adaptation	169	0.0476	211. Circadian rhythm	[PATH:ko04710]	CDS_19700_Unigene_32245_Transcript_66121; CDS_19703_Unigene_32249_Transcript_66126; CDS_19707_Unigene_32254_Transcript_66132; CDS_19708_Unigene_32255_Transcript_66134; CDS_21685_Unigene_34856_Transcript_71677; CDS_21695_Unigene_34870_Transcript_71694; CDS_21262_Unigene_34274_Transcript_70462; CDS_21264_Unigene_34275_Transcript_70464; CDS_19627_Unigene_32163_Transcript_65960; CDS_15371_Unigene_271…
						212. Circadian entrainment	[PATH:ko04713]	CDS_11074_Unigene_21953_Transcript_43864; CDS_11076_Unigene_21959_Transcript_43882; CDS_3507_Unigene_13460_Transcript_24320; CDS_3508_Unigene_13461_Transcript_24321; CDS_2047_Unigene_11938_Transcript_21455
						213. Circadian rhythm - fly	[PATH:ko04711]	CDS_19700_Unigene_32245_Transcript_66121; CDS_19703_Unigene_32249_Transcript_66126; CDS_19707_Unigene_32254_Transcript_66132; CDS_19708_Unigene_32255_Transcript_66134; CDS_21685_Unigene_34856_Transcript_71677; CDS_21695_Unigene_34870_Transcript_71694; CDS_7652_Unigene_17940_Transcript_34858
						214. Circadian rhythm - plant	[PATH:ko04712]	CDS_9491_Unigene_20149_Transcript_40157; CDS_9493_Unigene_20150_Transcript_40158; CDS_3952_Unigene_13920_Transcript_25158; CDS_2899_Unigene_12825_Transcript_23061; CDS_2900_Unigene_12826_Transcript_23063; CDS_27227_Unigene_4733_Transcript_9585; CDS_2790_Unigene_12714_Transcript_22882; CDS_15709_Unigene_27560_Transcript_56424; CDS_15710_Unigene_27562_Transcript_56427; CDS_10529_Unigene_21345_Trans…
						215. Thermogenesis	[PATH:ko04714]	CDS_7368_Unigene_17621_Transcript_34034; CDS_13574_Unigene_24891_Transcript_50063; CDS_13577_Unigene_24893_Transcript_50065; CDS_14121_Unigene_25553_Transcript_51321; CDS_21235_Unigene_34243_Transcript_70402; CDS_1518_Unigene_11444_Transcript_20623; CDS_1519_Unigene_11445_Transcript_20624; CDS_3437_Unigene_13392_Transcript_24160; CDS_29429_Unigene_6916_Transcript_13088; CDS_32496_Unigene_9914_Tra…
						216. Plant-pathogen interaction	[PATH:ko04626]	CDS_137_Unigene_10122_Transcript_18339; CDS_6562_Unigene_16724_Transcript_31944; CDS_17586_Unigene_29750_Transcript_60854; CDS_17595_Unigene_29763_Transcript_60876; CDS_18598_Unigene_30936_Transcript_63443; CDS_18604_Unigene_30942_Transcript_63451; CDS_18606_Unigene_30945_Transcript_63455; CDS_20128_Unigene_32814_Transcript_67418; CDS_20129_Unigene_32815_Transcript_67421; CDS_3841_Unigene_13824_T…
