# Supplementary material for: Bruchid beetle ovipositioning mediated defense responses in black gram pods
Source: BMC Plant Biol. 2021 Jan 11;21:38. doi: 10.1186/s12870-020-02796-4 (PMC7802178; doi:10.1186/s12870-020-02796-4)
Supplement: Supplementary file 2 — Additional file 2: Table S2: Total number of CDSs of IC-8219 (C), IC-8219 (T), T-9 (C), and T-9 (T) samples under 23 identified KEGG pathway [file 12870_2020_2796_MOESM2_ESM.xlsx]

## Sheet: Total CDSs under different KEGG
	Sl. No	Major categories	Predicted pathway class	No. of CDS in IC-8219 (C)	No. of CDS in IC-8219 (T)	No. of CDS in T-9 (C)	No. of CDS in T-9 (T)
	1	Metabolism	A. Carbohydrate metabolism	589	361	701	299
	2		B. Energy metabolism	319	229	358	199
	3		C. Lipid metabolism	319	187	377	141
	4		D. Nucleotide metabolism	196	139	228	122
	5		E. Amino acid metabolism	412	261	458	204
	6		F. Metabolism of other amino acids	174	110	199	94
	7		G. Glycan biosynthesis and metabolism	127	69	152	49
	8		H. Metabolism of cofactors and vitamins	244	146	303	112
	9		I. Metabolism of terpenoids and polyketides	130	76	163	61
	10		J. Biosynthesis of other secondary metabolites	145	55	192	47
	11		K. Xenobiotics biodegradation and metabolism	96	69	111	57
	12	Genetic information processing	L. Transcription	329	273	336	236
	13		M. Translation	575	511	605	433
	14		N. Folding, sorting and degradation	517	425	535	365
	15		O. Relication and repair	138	83	186	61
	16	Environmental information processing	P. Membrane transport	26	16	34	14
	17		Q. Signal transduction	696	463	830	363
	18	Cellular process	R. Transport and catabolism	462	321	496	264
	19		S. Cell growth and death	284	199	337	166
	20		T. Cellular community-eukaryotes	88	67	100	51
	21		U. Cellular community-prokaryotes	53	34	66	23
	22		V. Cell motility	44	26	52	21
	23	Organismal system	W. Environmental adaptation	275	202	315	169
