# Supplementary material for: Bruchid beetle ovipositioning mediated defense responses in black gram pods
Source: BMC Plant Biol. 2021 Jan 11;21:38. doi: 10.1186/s12870-020-02796-4 (PMC7802178; doi:10.1186/s12870-020-02796-4)
Supplement: Supplementary file 3 — Additional file 3: Table S3: 630 DEGs in IC-8219 cultivar and 184 DEGs in T-9 cultivar [file 12870_2020_2796_MOESM3_ESM.xlsx]

## Sheet: Up-regulated IC-8219
SL Num	Gene ID	Annotation	baseMean_Mild resistant_Control	baseMean_Mild resistant_Infested	log2FoldChange	FDR (≤0.05)
1	XP_017441852.1	XP_017441852.1PREDICTED: probable caffeoyl-CoA O-methyltransferase At4g26220 [Vigna angularis] KOM57872.1 hypothetical protein LR48_Vigan11g090500 [Vigna angularis]	65.3575	11023.5	7.39801	0.000493421
2	XP_014508301.1	XP_014508301.1PREDICTED: probable caffeoyl-CoA O-methyltransferase At4g26220 [Vigna radiata var. radiata]	47.462	7827.1	7.36556	0.000328947
3	XP_017419320.1	XP_017419320.1PREDICTED: probable galactinol--sucrose galactosyltransferase 2 isoform X1 [Vigna angularis] XP_017419321.1 PREDICTED: probable galactinol--sucrose galactosyltransferase 2 isoform X1 [Vigna angularis] KOM38786.1 hypothetical protein LR48_Vigan03g216800 [Vigna angularis]	838.755	90209.6	6.74889	0.0495066
4	BAT96370.1	BAT96370.1hypothetical protein VIGAN_08329900 [Vigna angularis var. angularis]	312.782	20526.5	6.03619	0.0146382
5	XP_014509125.1	XP_014509125.1PREDICTED: pathogenesis-related protein 2-like [Vigna radiata var. radiata]	162.616	10573.7	6.02286	0.00509868
6	KOM54169.1	KOM54169.1hypothetical protein LR48_Vigan10g006100 [Vigna angularis]	59.9111	3043.44	5.66674	0.000986842
7	XP_017423570.1	XP_017423570.1PREDICTED: uncharacterized protein LOC108332773 [Vigna angularis] KOM30601.1 hypothetical protein LR48_Vigan01g015500 [Vigna angularis] BAT73276.1 hypothetical protein VIGAN_01074800 [Vigna angularis var. angularis]	260.652	10359	5.31262	0.0125
8	XP_017405498.1	XP_017405498.1PREDICTED: rho GDP-dissociation inhibitor 1-like [Vigna angularis] KOM25433.1 hypothetical protein LR48_Vigan102s009100 [Vigna angularis]	28.0104	1066.75	5.25111	0.000657895
9	BAT96370.1	BAT96370.1hypothetical protein VIGAN_08329900 [Vigna angularis var. angularis]	164.95	5948.08	5.17232	0.00789474
10	XP_014499895.1	XP_014499895.1PREDICTED: uncharacterized protein LOC106760956 [Vigna radiata var. radiata]	66.9136	2335.28	5.12515	0.00230263
11	XP_022632971.1	XP_022632971.1ethylene-responsive transcription factor ABR1-like isoform X1 [Vigna radiata var. radiata]	44.3497	1286.52	4.85841	0.00197368
12	XP_007161908.1	XP_007161908.1hypothetical protein PHAVU_001G107700g [Phaseolus vulgaris] ESW33902.1 hypothetical protein PHAVU_001G107700g [Phaseolus vulgaris]	42.7936	1227.4	4.84207	0.00180921
13	P32292.1	P32292.1RecName: Full=Indole-3-acetic acid-induced protein ARG2 BAA03307.1 hypothetical protein [Vigna radiata var. radiata]	46.6839	1335.36	4.83816	0.00246711
14	XP_014493191.1	XP_014493191.1PREDICTED: cytochrome P450 83B1-like [Vigna radiata var. radiata]	36.5691	1023.05	4.80611	0.00164474
15	XP_017427012.1	XP_017427012.1PREDICTED: phosphatidylinositol/phosphatidylcholine transfer protein SFH11-like isoform X1 [Vigna angularis] BAU00453.1 hypothetical protein VIGAN_10205200 [Vigna angularis var. angularis]	8.55872	232.628	4.76449	0.000164474
16	XP_014489970.1	XP_014489970.1PREDICTED: ethylene-responsive transcription factor ABR1-like [Vigna radiata var. radiata]	85.5872	2228.6	4.7026	0.00542763
17	XP_014515746.1	XP_014515746.1PREDICTED: probable serine/threonine-protein kinase DDB_G0281745 [Vigna radiata var. radiata]	778.066	20111.4	4.69198	0.0430921
18	XP_014493191.1	XP_014493191.1PREDICTED: cytochrome P450 83B1-like [Vigna radiata var. radiata]	94.924	2413.68	4.66832	0.00657895
19	XP_017409594.1	XP_017409594.1PREDICTED: zinc finger protein CONSTANS-LIKE 5 [Vigna angularis] KOM29037.1 hypothetical protein LR48_Vigan627s008600 [Vigna angularis] BAT76696.1 hypothetical protein VIGAN_01474200 [Vigna angularis var. angularis]	50.5743	1242.83	4.61908	0.00361842
20	XP_014501465.1	XP_014501465.1PREDICTED: receptor-like protein kinase HAIKU2 [Vigna radiata var. radiata]	129.937	3044.73	4.55043	0.009375
21	KOM34212.1	KOM34212.1hypothetical protein LR48_Vigan02g036200 [Vigna angularis]	109.707	2449.66	4.48085	0.00855263
22	XP_017441007.1	XP_017441007.1PREDICTED: anthranilate N-methyltransferase-like [Vigna angularis] KOM57216.1 hypothetical protein LR48_Vigan11g024800 [Vigna angularis]	146.276	3261.94	4.47896	0.0108553
23	XP_017433509.1	XP_017433509.1PREDICTED: uncharacterized protein At5g41620 isoform X1 [Vigna angularis]	18.6736	409.991	4.45652	0.000822368
24	XP_014507529.1	XP_014507529.1PREDICTED: nicotinamidase 1-like [Vigna radiata var. radiata]	25.6762	559.079	4.44455	0.00148026
25	XP_014515078.1	XP_014515078.1PREDICTED: ubiquinol oxidase 2, mitochondrial [Vigna radiata var. radiata]	45.9059	993.489	4.43575	0.00444079
26	XP_017435033.1	XP_017435033.1PREDICTED: uncharacterized protein LOC108341881 [Vigna angularis] KOM51529.1 hypothetical protein LR48_Vigan09g018800 [Vigna angularis] BAT77824.1 hypothetical protein VIGAN_02042200 [Vigna angularis var. angularis]	190.626	4119.19	4.43354	0.015625
27	BAT85009.1	BAT85009.1hypothetical protein VIGAN_04249700 [Vigna angularis var. angularis]	37.3472	789.136	4.4012	0.00345395
28	XP_014514286.1	XP_014514286.1PREDICTED: probable choline kinase 2 [Vigna radiata var. radiata]	105.817	2160.49	4.35171	0.00986842
29	XP_014514286.1	XP_014514286.1PREDICTED: probable choline kinase 2 [Vigna radiata var. radiata]	59.9111	1191.42	4.31371	0.00674342
30	BAT85009.1	BAT85009.1hypothetical protein VIGAN_04249700 [Vigna angularis var. angularis]	33.4568	663.183	4.30903	0.00296053
31	XP_014514853.1	XP_014514853.1PREDICTED: ammonium transporter 1 member 1-like [Vigna radiata var. radiata]	98.0363	1939.42	4.30617	0.0100329
32	XP_014500703.1	XP_014500703.1PREDICTED: uncharacterized protein LOC106761650 [Vigna radiata var. radiata]	28.0104	541.085	4.27182	0.00213816
33	BAT85009.1	BAT85009.1hypothetical protein VIGAN_04249700 [Vigna angularis var. angularis]	73.1382	1379.06	4.23692	0.00822368
34	XP_014504038.1	XP_014504038.1PREDICTED: 17.9 kDa class II heat shock protein [Vigna radiata var. radiata]	21.7858	408.706	4.2296	0.00115132
35	KOM34212.1	KOM34212.1hypothetical protein LR48_Vigan02g036200 [Vigna angularis]	329.122	6171.72	4.22898	0.0273026
36	KOM34212.1	KOM34212.1hypothetical protein LR48_Vigan02g036200 [Vigna angularis]	151.723	2830.1	4.22134	0.0149671
37	XP_017419673.1	XP_017419673.1PREDICTED: uncharacterized protein LOC108329795 [Vigna angularis] KOM38991.1 hypothetical protein LR48_Vigan03g237300 [Vigna angularis]	317.451	5881.25	4.21152	0.0261513
38	XP_017429498.1	XP_017429498.1PREDICTED: geraniol 8-hydroxylase-like [Vigna angularis] KOM47882.1 hypothetical protein LR48_Vigan07g158600 [Vigna angularis] BAT97806.1 hypothetical protein VIGAN_09136400 [Vigna angularis var. angularis]	34.2349	616.914	4.17153	0.00411184
39	XP_017429498.1	XP_017429498.1PREDICTED: geraniol 8-hydroxylase-like [Vigna angularis] KOM47882.1 hypothetical protein LR48_Vigan07g158600 [Vigna angularis] BAT97806.1 hypothetical protein VIGAN_09136400 [Vigna angularis var. angularis]	105.039	1875.16	4.15802	0.0120066
40	XP_022641220.1	XP_022641220.1probable choline kinase 2 isoform X2 [Vigna radiata var. radiata]	136.161	2413.68	4.14784	0.0152961
41	XP_017419673.1	XP_017419673.1PREDICTED: uncharacterized protein LOC108329795 [Vigna angularis] KOM38991.1 hypothetical protein LR48_Vigan03g237300 [Vigna angularis]	362.579	6415.91	4.14529	0.0305921
42	XP_017419673.1	XP_017419673.1PREDICTED: uncharacterized protein LOC108329795 [Vigna angularis] KOM38991.1 hypothetical protein LR48_Vigan03g237300 [Vigna angularis]	359.466	6265.54	4.12351	0.0307566
43	XP_014495530.1	XP_014495530.1PREDICTED: cytochrome P450 93A3-like [Vigna radiata var. radiata]	44.3497	759.576	4.0982	0.00625
44	KOM34212.1	KOM34212.1hypothetical protein LR48_Vigan02g036200 [Vigna angularis]	133.827	2283.87	4.09304	0.0166118
45	KOM35885.1	KOM35885.1hypothetical protein LR48_Vigan02g203500 [Vigna angularis]	31.9007	543.656	4.09103	0.00378289
46	XP_022635759.1	XP_022635759.1phenolic glucoside malonyltransferase 1-like [Vigna radiata var. radiata]	546.202	9253.72	4.08253	0.0417763
47	XP_014514286.1	XP_014514286.1PREDICTED: probable choline kinase 2 [Vigna radiata var. radiata]	49.0181	812.271	4.05057	0.00756579
48	XP_014503781.1	XP_014503781.1PREDICTED: uncharacterized protein At1g76070-like [Vigna radiata var. radiata]	31.1226	511.525	4.03877	0.00427632
49	KOM34212.1	KOM34212.1hypothetical protein LR48_Vigan02g036200 [Vigna angularis]	147.832	2427.82	4.03762	0.0185855
50	XP_014513561.1	XP_014513561.1PREDICTED: phytochrome A isoform X1 [Vigna radiata var. radiata]	28.0104	454.974	4.02175	0.00328947
51	XP_014496902.1	XP_014496902.1PREDICTED: uncharacterized protein LOC106758497 [Vigna radiata var. radiata]	71.582	1161.86	4.02069	0.0106908
52	KOM42846.1	KOM42846.1hypothetical protein LR48_Vigan05g045000 [Vigna angularis]	57.5769	921.516	4.00045	0.00921053
53	BAT85009.1	BAT85009.1hypothetical protein VIGAN_04249700 [Vigna angularis var. angularis]	98.0363	1537.15	3.97079	0.0154605
54	XP_014498153.1	XP_014498153.1PREDICTED: CBS domain-containing protein CBSX6 [Vigna radiata var. radiata]	24.8981	389.427	3.96725	0.00279605
55	XP_014513522.1	XP_014513522.1PREDICTED: remorin-like [Vigna radiata var. radiata]	683.92	10425.9	3.93019	0.0490132
56	XP_014523556.1	XP_014523556.1PREDICTED: protein NRT1/ PTR FAMILY 3.1 [Vigna radiata var. radiata]	17.8955	272.471	3.92843	0.00131579
57	XP_014521804.1	XP_014521804.1PREDICTED: 7-deoxyloganetin glucosyltransferase-like [Vigna radiata var. radiata]	65.3575	994.775	3.92794	0.0110197
58	XP_014504029.1	XP_014504029.1PREDICTED: uncharacterized protein LOC106764278 [Vigna radiata var. radiata]	35.791	541.085	3.91819	0.00592105
59	XP_014518087.1	XP_014518087.1PREDICTED: uncharacterized protein LOC106775475 [Vigna radiata var. radiata]	72.3601	1074.46	3.89227	0.0131579
60	XP_014497086.1	XP_014497086.1PREDICTED: tropinone reductase homolog At5g06060-like [Vigna radiata var. radiata]	62.2453	915.09	3.87788	0.0113487
61	XP_014515710.1	XP_014515710.1PREDICTED: UDP-glucose flavonoid 3-O-glucosyltransferase 7-like [Vigna radiata var. radiata]	64.5795	916.375	3.82679	0.0126645
62	XP_014503030.1	XP_014503030.1PREDICTED: uncharacterized protein LOC106763254 isoform X2 [Vigna radiata var. radiata]	38.1252	537.23	3.81672	0.00740132
63	XP_014518398.1	XP_014518398.1PREDICTED: starch synthase 3, chloroplastic/amyloplastic-like [Vigna radiata var. radiata]	367.247	5106.25	3.79744	0.0383224
64	XP_014513522.1	XP_014513522.1PREDICTED: remorin-like [Vigna radiata var. radiata]	220.193	3058.87	3.79616	0.0277961
65	XP_017422851.1	XP_017422851.1PREDICTED: two-component response regulator-like APRR5 isoform X1 [Vigna angularis] KOM40936.1 hypothetical protein LR48_Vigan04g113400 [Vigna angularis] BAT78922.1 hypothetical protein VIGAN_02168200 [Vigna angularis var. angularis]	189.07	2597.47	3.78011	0.0251645
66	XP_014516032.1	XP_014516032.1PREDICTED: protein LURP-one-related 8-like [Vigna radiata var. radiata]	70.804	962.644	3.7651	0.0151316
67	XP_014513561.1	XP_014513561.1PREDICTED: phytochrome A isoform X1 [Vigna radiata var. radiata]	73.9162	998.63	3.75599	0.0164474
68	XP_014497086.1	XP_014497086.1PREDICTED: tropinone reductase homolog At5g06060-like [Vigna radiata var. radiata]	249.759	3345.48	3.7436	0.03125
69	XP_014522438.1	XP_014522438.1PREDICTED: serine/threonine-protein kinase CTR1 isoform X1 [Vigna radiata var. radiata]	54.4646	727.445	3.73945	0.0116776
70	XP_017419759.1	XP_017419759.1PREDICTED: caffeoylshikimate esterase-like [Vigna angularis] KOM41877.1 hypothetical protein LR48_Vigan04g207500 [Vigna angularis] BAT78356.1 hypothetical protein VIGAN_02102200 [Vigna angularis var. angularis]	166.506	2205.47	3.72744	0.0245066
71	XP_014495852.1	XP_014495852.1PREDICTED: ribonucleoside-diphosphate reductase small chain-like [Vigna radiata var. radiata]	61.4672	813.556	3.72635	0.0138158
72	XP_014520413.1	XP_014520413.1PREDICTED: phosphatidylinositol/phosphatidylcholine transfer protein SFH11 [Vigna radiata var. radiata] XP_014520414.1 PREDICTED: phosphatidylinositol/phosphatidylcholine transfer protein SFH11 [Vigna radiata var. radiata]	38.1252	502.528	3.72039	0.00805921
73	XP_014509687.1	XP_014509687.1PREDICTED: MORN repeat-containing protein 1 [Vigna radiata var. radiata]	55.2427	710.737	3.68546	0.0129934
74	XP_014502683.1	XP_014502683.1PREDICTED: glucan endo-1,3-beta-glucosidase 12 [Vigna radiata var. radiata]	75.4724	970.355	3.68449	0.0182566
75	XP_014498345.1	XP_014498345.1PREDICTED: tropinone reductase 1-like [Vigna radiata var. radiata]	33.4568	427.984	3.67719	0.00690789
76	XP_014501402.1	XP_014501402.1PREDICTED: uncharacterized protein LOC106762165 isoform X1 [Vigna radiata var. radiata]	122.156	1558.99	3.67382	0.0222039
77	XP_014521418.1	XP_014521418.1PREDICTED: amino acid transporter ANTL3-like [Vigna radiata var. radiata]	135.383	1715.79	3.66375	0.0241776
78	XP_014505411.1	XP_014505411.1PREDICTED: 4-hydroxyphenylpyruvate dioxygenase [Vigna radiata var. radiata]	326.01	4119.19	3.65937	0.0391447
79	XP_014495530.1	XP_014495530.1PREDICTED: cytochrome P450 93A3-like [Vigna radiata var. radiata]	122.156	1524.29	3.64134	0.0235197
80	#N/A	#N/A	37.3472	454.974	3.60672	0.00871711
81	XP_014522439.1	XP_014522439.1PREDICTED: serine/threonine-protein kinase CTR1 isoform X2 [Vigna radiata var. radiata]	113.598	1372.63	3.59494	0.0240132
82	XP_014503590.1	XP_014503590.1PREDICTED: protein AMN1 homolog [Vigna radiata var. radiata]	56.7988	682.462	3.58682	0.0159539
83	XP_014520780.1	XP_014520780.1PREDICTED: thaumatin-like protein 1b [Vigna radiata var. radiata]	79.3627	952.362	3.58498	0.0202303
84	#N/A	#N/A	28.7884	340.588	3.56447	0.00641447
85	XP_014493053.1	XP_014493053.1PREDICTED: small heat shock protein, chloroplastic-like isoform X2 [Vigna radiata var. radiata]	181.289	2115.5	3.54463	0.0324013
86	KOM46418.1	KOM46418.1hypothetical protein LR48_Vigan07g012200 [Vigna angularis]	17.1174	197.927	3.53143	0.003125
87	XP_014499871.1	XP_014499871.1PREDICTED: mitochondrial thiamine pyrophosphate carrier-like [Vigna radiata var. radiata]	30.3446	350.87	3.53143	0.00723684
88	XP_014498153.1	XP_014498153.1PREDICTED: CBS domain-containing protein CBSX6 [Vigna radiata var. radiata]	261.43	3019.03	3.52959	0.0378289
89	XP_014493593.1	XP_014493593.1PREDICTED: uncharacterized protein LOC106755884 [Vigna radiata var. radiata]	24.8981	286.608	3.52497	0.00526316
90	XP_014501402.1	XP_014501402.1PREDICTED: uncharacterized protein LOC106762165 isoform X1 [Vigna radiata var. radiata]	203.075	2331.42	3.52113	0.0340461
91	XP_014498153.1	XP_014498153.1PREDICTED: CBS domain-containing protein CBSX6 [Vigna radiata var. radiata]	25.6762	294.32	3.51888	0.00559211
92	XP_017419946.1	XP_017419946.1PREDICTED: ACT domain-containing protein ACR3 isoform X2 [Vigna angularis] KOM41480.1 hypothetical protein LR48_Vigan04g167800 [Vigna angularis]	46.6839	532.089	3.51067	0.0133224
93	XP_014518398.1	XP_014518398.1PREDICTED: starch synthase 3, chloroplastic/amyloplastic-like [Vigna radiata var. radiata]	37.3472	425.414	3.5098	0.00970395
94	XP_017411402.1	XP_017411402.1PREDICTED: 12S seed storage protein CRD [Vigna angularis] KOM30357.1 hypothetical protein LR48_Vigan1242s001200 [Vigna angularis] BAT90686.1 hypothetical protein VIGAN_06196600 [Vigna angularis var. angularis]	157.947	1771.06	3.4871	0.0322368
95	XP_014514818.1	XP_014514818.1PREDICTED: AP2-like ethylene-responsive transcription factor TOE3 [Vigna radiata var. radiata]	183.624	2046.1	3.47805	0.0338816
96	XP_014503590.1	XP_014503590.1PREDICTED: protein AMN1 homolog [Vigna radiata var. radiata]	276.213	3075.58	3.477	0.0412829
97	XP_014521418.1	XP_014521418.1PREDICTED: amino acid transporter ANTL3-like [Vigna radiata var. radiata]	161.06	1785.2	3.47042	0.0333882
98	XP_014513561.1	XP_014513561.1PREDICTED: phytochrome A isoform X1 [Vigna radiata var. radiata]	228.751	2525.49	3.46471	0.0375
99	XP_017419759.1	XP_017419759.1PREDICTED: caffeoylshikimate esterase-like [Vigna angularis] KOM41877.1 hypothetical protein LR48_Vigan04g207500 [Vigna angularis] BAT78356.1 hypothetical protein VIGAN_02102200 [Vigna angularis var. angularis]	301.111	3315.92	3.46104	0.0425987
100	XP_017428343.1	XP_017428343.1PREDICTED: protein AMN1 homolog [Vigna angularis] KOM46527.1 hypothetical protein LR48_Vigan07g023100 [Vigna angularis] BAT80707.1 hypothetical protein VIGAN_03030500 [Vigna angularis var. angularis]	35.013	384.286	3.45622	0.00953947
101	XP_014507577.1	XP_014507577.1PREDICTED: F-box/kelch-repeat protein At2g44130-like [Vigna radiata var. radiata]	32.6788	357.296	3.4507	0.00838816
102	XP_017419759.1	XP_017419759.1PREDICTED: caffeoylshikimate esterase-like [Vigna angularis] KOM41877.1 hypothetical protein LR48_Vigan04g207500 [Vigna angularis] BAT78356.1 hypothetical protein VIGAN_02102200 [Vigna angularis var. angularis]	110.485	1191.42	3.43075	0.0284539
103	XP_014505435.1	XP_014505435.1PREDICTED: probable protein phosphatase 2C 72 [Vigna radiata var. radiata]	50.5743	543.656	3.42622	0.0171053
104	XP_014507472.1	XP_014507472.1PREDICTED: probable inactive poly [ADP-ribose] polymerase SRO5 [Vigna radiata var. radiata]	309.67	3324.91	3.42451	0.0434211
105	XP_014505096.1	XP_014505096.1PREDICTED: 17.8 kDa class I heat shock protein-like [Vigna radiata var. radiata]	134.605	1443.32	3.42259	0.0320724
106	XP_014519890.1	XP_014519890.1PREDICTED: ubiquitin-conjugating enzyme E2 2-like isoform X1 [Vigna radiata var. radiata]	40.4594	433.125	3.42024	0.0118421
107	XP_014514818.1	XP_014514818.1PREDICTED: AP2-like ethylene-responsive transcription factor TOE3 [Vigna radiata var. radiata]	185.18	1976.7	3.41609	0.0358553
108	XP_014502974.1	XP_014502974.1PREDICTED: uncharacterized protein LOC106763254 isoform X1 [Vigna radiata var. radiata]	91.8118	974.211	3.40748	0.0258224
109	XP_017435930.1	XP_017435930.1PREDICTED: chaperone protein DnaJ-like [Vigna angularis] KOM52023.1 hypothetical protein LR48_Vigan09g068200 [Vigna angularis] BAT74930.1 hypothetical protein VIGAN_01271300 [Vigna angularis var. angularis]	385.143	4080.63	3.40533	0.0476974
110	XP_022633105.1	XP_022633105.1uncharacterized protein LOC111241029 isoform X2 [Vigna radiata var. radiata]	43.5717	461.401	3.40456	0.0139803
111	XP_014505389.1	XP_014505389.1PREDICTED: probable tyrosine-protein phosphatase At1g05000 isoform X2 [Vigna radiata var. radiata]	35.791	375.29	3.39033	0.0101974
112	KOM45164.1	KOM45164.1hypothetical protein LR48_Vigan06g047000 [Vigna angularis]	18.6736	192.786	3.36793	0.00476974
113	XP_014521482.1	XP_014521482.1PREDICTED: heat stress transcription factor B-2b [Vigna radiata var. radiata] XP_014521483.1 PREDICTED: heat stress transcription factor B-2b [Vigna radiata var. radiata] XP_014521484.1 PREDICTED: heat stress transcription factor B-2b [Vigna radiata var. radiata] XP_014521485.1 PREDICTED: heat stress transcription factor B-2b [Vigna radiata var. radiata] XP_014521486.1 PREDICTED: he…	145.498	1494.73	3.36081	0.0345395
114	KOM57837.1	KOM57837.1hypothetical protein LR48_Vigan11g087000 [Vigna angularis]	119.044	1220.98	3.35847	0.0330592
115	BAT80252.1	BAT80252.1hypothetical protein VIGAN_02325000 [Vigna angularis var. angularis]	49.7962	510.24	3.35707	0.0180921
116	XP_014512240.1	XP_014512240.1PREDICTED: guanylate kinase 2 [Vigna radiata var. radiata]	92.5898	945.936	3.35282	0.0279605
117	BAT78738.1	BAT78738.1hypothetical protein VIGAN_02146200 [Vigna angularis var. angularis]	29.5665	300.746	3.34651	0.00888158
118	XP_014517990.1	XP_014517990.1PREDICTED: nudix hydrolase 15, mitochondrial isoform X2 [Vigna radiata var. radiata]	10.8929	110.531	3.34298	0.00263158
119	BAT80252.1	BAT80252.1hypothetical protein VIGAN_02325000 [Vigna angularis var. angularis]	54.4646	548.797	3.33288	0.0199013
120	XP_014507538.1	XP_014507538.1PREDICTED: 22.7 kDa class IV heat shock protein-like [Vigna radiata var. radiata]	14.0052	140.091	3.32233	0.00394737
121	XP_017419795.1	XP_017419795.1PREDICTED: homeobox-leucine zipper protein ATHB-16-like [Vigna angularis] KOM40264.1 hypothetical protein LR48_Vigan04g046200 [Vigna angularis] BAT79602.1 hypothetical protein VIGAN_02251400 [Vigna angularis var. angularis]	295.665	2950.91	3.31912	0.0452303
122	XP_014518398.1	XP_014518398.1PREDICTED: starch synthase 3, chloroplastic/amyloplastic-like [Vigna radiata var. radiata]	77.8066	776.284	3.31862	0.025
123	XP_017435930.1	XP_017435930.1PREDICTED: chaperone protein DnaJ-like [Vigna angularis] KOM52023.1 hypothetical protein LR48_Vigan09g068200 [Vigna angularis] BAT74930.1 hypothetical protein VIGAN_01271300 [Vigna angularis var. angularis]	163.394	1629.68	3.31817	0.0381579
124	XP_014495339.1	XP_014495339.1PREDICTED: transcription initiation factor IIB-2-like [Vigna radiata var. radiata]	266.877	2638.59	3.30553	0.0445724
125	XP_014517842.1	XP_014517842.1PREDICTED: uncharacterized protein LOC106775259 [Vigna radiata var. radiata]	44.3497	438.266	3.30481	0.0169408
126	BAT76097.1	BAT76097.1hypothetical protein VIGAN_01405700 [Vigna angularis var. angularis]	159.503	1555.14	3.28538	0.0393092
127	XP_022642789.1	XP_022642789.1 uncharacterized protein LOC111242668 [Vigna radiata var. radiata]	14.7832	143.947	3.2835	0.00460526
128	XP_014522438.1	XP_014522438.1PREDICTED: serine/threonine-protein kinase CTR1 isoform X1 [Vigna radiata var. radiata]	136.161	1310.94	3.26721	0.0371711
129	KRH05685.1	KRH05685.1hypothetical protein GLYMA_17G242300 [Glycine max]	133.827	1285.24	3.26359	0.0366776
130	XP_014521482.1	XP_014521482.1PREDICTED: heat stress transcription factor B-2b [Vigna radiata var. radiata] XP_014521483.1 PREDICTED: heat stress transcription factor B-2b [Vigna radiata var. radiata] XP_014521484.1 PREDICTED: heat stress transcription factor B-2b [Vigna radiata var. radiata] XP_014521485.1 PREDICTED: heat stress transcription factor B-2b [Vigna radiata var. radiata] XP_014521486.1 PREDICTED: he…	37.3472	356.011	3.25285	0.0136513
131	BAT80252.1	BAT80252.1hypothetical protein VIGAN_02325000 [Vigna angularis var. angularis]	59.133	561.649	3.24763	0.0213816
132	XP_014496904.1	XP_014496904.1PREDICTED: putative golgin subfamily A member 6-like protein 6 [Vigna radiata var. radiata]	119.822	1137.44	3.24682	0.0353618
133	XP_014510843.1	XP_014510843.1PREDICTED: probable arabinosyltransferase ARAD2 [Vigna radiata var. radiata]	67.6917	634.908	3.2295	0.0246711
134	XP_014506094.1	XP_014506094.1PREDICTED: uncharacterized membrane protein C776.05-like isoform X1 [Vigna radiata var. radiata]	16.3394	152.943	3.22657	0.00575658
135	XP_014498272.1	XP_014498272.1PREDICTED: NAC domain-containing protein 83-like [Vigna radiata var. radiata]	131.493	1227.4	3.22255	0.0386513
136	XP_014516032.1	XP_014516032.1PREDICTED: protein LURP-one-related 8-like [Vigna radiata var. radiata]	14.7832	137.521	3.21761	0.00493421
137	XP_014494921.1	XP_014494921.1PREDICTED: uncharacterized protein LOC106756834 [Vigna radiata var. radiata]	115.154	1070.6	3.21679	0.0356908
138	XP_014500160.1	XP_014500160.1PREDICTED: protein SRG1-like [Vigna radiata var. radiata]	56.0207	517.951	3.20878	0.0212171
139	XP_017435930.1	XP_017435930.1PREDICTED: chaperone protein DnaJ-like [Vigna angularis] KOM52023.1 hypothetical protein LR48_Vigan09g068200 [Vigna angularis] BAT74930.1 hypothetical protein VIGAN_01271300 [Vigna angularis var. angularis]	119.822	1093.74	3.1903	0.0376645
140	XP_014500160.1	XP_014500160.1PREDICTED: protein SRG1-like [Vigna radiata var. radiata]	56.7988	515.381	3.18171	0.0223684
141	XP_017419946.1	XP_017419946.1PREDICTED: ACT domain-containing protein ACR3 isoform X2 [Vigna angularis] KOM41480.1 hypothetical protein LR48_Vigan04g167800 [Vigna angularis]	15.5613	140.091	3.17033	0.00608553
142	XP_014514818.1	XP_014514818.1PREDICTED: AP2-like ethylene-responsive transcription factor TOE3 [Vigna radiata var. radiata]	231.864	2067.95	3.15685	0.0473684
143	XP_014496356.1	XP_014496356.1PREDICTED: ATP-citrate synthase alpha chain protein 2 [Vigna radiata var. radiata]	76.2504	679.891	3.15649	0.0299342
144	XP_017421074.1	XP_017421074.1PREDICTED: pathogen-related protein-like [Vigna angularis] KOM41446.1 hypothetical protein LR48_Vigan04g164400 [Vigna angularis] BAT78769.1 hypothetical protein VIGAN_02149700 [Vigna angularis var. angularis]	245.869	2187.48	3.15331	0.0486842
145	XP_014502864.1	XP_014502864.1PREDICTED: probable protein phosphatase 2C 51 [Vigna radiata var. radiata]	189.07	1668.24	3.14133	0.0450658
146	XP_017429010.1	XP_017429010.1PREDICTED: probable protein phosphatase 2C 51 isoform X1 [Vigna angularis]	59.133	516.666	3.1272	0.0248355
147	XP_014500160.1	XP_014500160.1PREDICTED: protein SRG1-like [Vigna radiata var. radiata]	132.271	1155.43	3.12686	0.0422697
148	XP_014505921.1	XP_014505921.1PREDICTED: uncharacterized protein C3F10.06c isoform X1 [Vigna radiata var. radiata]	61.4672	532.089	3.11378	0.0269737
149	XP_014502191.1	XP_014502191.1PREDICTED: uncharacterized protein LOC106762677 isoform X1 [Vigna radiata var. radiata]	56.7988	490.961	3.11168	0.0243421
150	XP_014500160.1	XP_014500160.1PREDICTED: protein SRG1-like [Vigna radiata var. radiata]	59.133	507.669	3.10185	0.0259868
151	XP_014509993.1	XP_014509993.1PREDICTED: homeobox protein knotted-1-like LET12 isoform X1 [Vigna radiata var. radiata]	66.9136	571.931	3.09547	0.0292763
152	XP_014514844.1	XP_014514844.1PREDICTED: pentatricopeptide repeat-containing protein At1g62350 [Vigna radiata var. radiata]	27.2323	230.058	3.07861	0.0123355
153	XP_017435487.1	XP_017435487.1PREDICTED: CBS domain-containing protein CBSX3, mitochondrial-like [Vigna angularis] BAT77759.1 hypothetical protein VIGAN_02035400 [Vigna angularis var. angularis]	30.3446	255.762	3.07529	0.0141447
154	XP_014505516.1	XP_014505516.1PREDICTED: putative DEAD-box ATP-dependent RNA helicase 33 [Vigna radiata var. radiata]	66.9136	560.364	3.06599	0.0300987
155	XP_014504096.1	XP_014504096.1PREDICTED: protein indeterminate-domain 16-like [Vigna radiata var. radiata]	38.1252	316.169	3.05188	0.0190789
156	XP_014502974.1	XP_014502974.1PREDICTED: uncharacterized protein LOC106763254 isoform X1 [Vigna radiata var. radiata]	55.2427	449.833	3.02554	0.0268092
157	XP_014509908.1	XP_014509908.1PREDICTED: uncharacterized protein LOC106768992 isoform X2 [Vigna radiata var. radiata]	69.2478	561.649	3.01983	0.0335526
158	NP_001238605.1	NP_001238605.1uncharacterized protein LOC100527350 [Glycine max] ACU16425.1 unknown [Glycine max]	13.2271	106.675	3.01165	0.00707237
159	XP_014500516.1	XP_014500516.1PREDICTED: auxin-responsive protein IAA29 [Vigna radiata var. radiata]	94.1459	755.72	3.00488	0.0404605
160	XP_022643202.1	XP_022643202.1protein SHORT HYPOCOTYL IN WHITE LIGHT 1 [Vigna radiata var. radiata]	16.3394	131.094	3.00418	0.00904605
161	BAT91034.1	BAT91034.1hypothetical protein VIGAN_06233600 [Vigna angularis var. angularis]	175.065	1403.48	3.00305	0.0496711
162	XP_014491111.1	XP_014491111.1PREDICTED: phosphoribosylglycinamide formyltransferase, chloroplastic [Vigna radiata var. radiata] XP_014491112.1 PREDICTED: phosphoribosylglycinamide formyltransferase, chloroplastic [Vigna radiata var. radiata] XP_014491113.1 PREDICTED: phosphoribosylglycinamide formyltransferase, chloroplastic [Vigna radiata var. radiata] XP_014491114.1 PREDICTED: phosphoribosylglycinamide formyl…	59.9111	478.109	2.99644	0.0296053
163	XP_014523931.1	XP_014523931.1PREDICTED: uncharacterized protein LOC106780188 [Vigna radiata var. radiata]	52.1304	411.276	2.97991	0.0263158
164	XP_007148474.1	XP_007148474.1hypothetical protein PHAVU_006G211700g [Phaseolus vulgaris] ESW20468.1 hypothetical protein PHAVU_006G211700g [Phaseolus vulgaris]	71.582	562.934	2.9753	0.0347039
165	XP_014514844.1	XP_014514844.1PREDICTED: pentatricopeptide repeat-containing protein At1g62350 [Vigna radiata var. radiata]	38.9033	304.602	2.96896	0.0205592
166	XP_014505388.1	XP_014505388.1PREDICTED: probable tyrosine-protein phosphatase At1g05000 isoform X1 [Vigna radiata var. radiata]	55.2427	430.555	2.96234	0.0287829
167	XP_014504733.1	XP_014504733.1PREDICTED: universal stress protein A-like protein [Vigna radiata var. radiata]	32.6788	254.477	2.96111	0.0189145
168	XP_014497665.1	XP_014497665.1PREDICTED: scarecrow-like protein 11 [Vigna radiata var. radiata]	79.3627	616.914	2.95854	0.0379934
169	XP_014491111.1	XP_014491111.1PREDICTED: phosphoribosylglycinamide formyltransferase, chloroplastic [Vigna radiata var. radiata] XP_014491112.1 PREDICTED: phosphoribosylglycinamide formyltransferase, chloroplastic [Vigna radiata var. radiata] XP_014491113.1 PREDICTED: phosphoribosylglycinamide formyltransferase, chloroplastic [Vigna radiata var. radiata] XP_014491114.1 PREDICTED: phosphoribosylglycinamide formyl…	56.7988	440.837	2.95631	0.0294408
170	XP_014502974.1	XP_014502974.1PREDICTED: uncharacterized protein LOC106763254 isoform X1 [Vigna radiata var. radiata]	49.0181	380.431	2.95625	0.0254934
171	XP_017424036.1	XP_017424036.1PREDICTED: probable carboxylesterase 2 [Vigna angularis] BAT75073.1 hypothetical protein VIGAN_01287500 [Vigna angularis var. angularis]	28.0104	217.205	2.95503	0.0167763
172	XP_017424133.1	XP_017424133.1PREDICTED: protein SRG1-like [Vigna angularis] KOM42852.1 hypothetical protein LR48_Vigan05g045600 [Vigna angularis] BAT93042.1 hypothetical protein VIGAN_07193100 [Vigna angularis var. angularis]	31.9007	244.195	2.93638	0.0192434
173	XP_017429335.1	XP_017429335.1PREDICTED: uncharacterized membrane protein C776.05-like [Vigna angularis] KOM47706.1 hypothetical protein LR48_Vigan07g141000 [Vigna angularis] BAT76852.1 hypothetical protein VIGAN_01491300 [Vigna angularis var. angularis]	51.3523	389.427	2.92285	0.0282895
174	XP_014491111.1	XP_014491111.1PREDICTED: phosphoribosylglycinamide formyltransferase, chloroplastic [Vigna radiata var. radiata] XP_014491112.1 PREDICTED: phosphoribosylglycinamide formyltransferase, chloroplastic [Vigna radiata var. radiata] XP_014491113.1 PREDICTED: phosphoribosylglycinamide formyltransferase, chloroplastic [Vigna radiata var. radiata] XP_014491114.1 PREDICTED: phosphoribosylglycinamide formyl…	59.133	445.978	2.91494	0.0332237
175	NP_001238605.1	NP_001238605.1uncharacterized protein LOC100527350 [Glycine max] ACU16425.1 unknown [Glycine max]	17.8955	134.95	2.91476	0.0111842
176	XP_014498546.1	XP_014498546.1PREDICTED: TITAN-like protein isoform X2 [Vigna radiata var. radiata]	48.2401	362.437	2.90943	0.0264803
177	XP_014491848.1	XP_014491848.1PREDICTED: AUGMIN subunit 4 [Vigna radiata var. radiata]	79.3627	595.065	2.90652	0.0402961
178	XP_017411780.1	XP_017411780.1PREDICTED: BTB/POZ domain-containing protein At4g30940-like [Vigna angularis] KOM24750.1 hypothetical protein LR48_Vigan2492s000100 [Vigna angularis] BAT93058.1 hypothetical protein VIGAN_07195100 [Vigna angularis var. angularis]	42.0155	314.883	2.90582	0.0230263
179	XP_014509793.1	XP_014509793.1PREDICTED: copper chaperone for superoxide dismutase, chloroplastic/cytosolic [Vigna radiata var. radiata]	11.671	87.3962	2.90464	0.00773026
180	XP_014519945.1	XP_014519945.1PREDICTED: 2-hydroxyisoflavanone dehydratase-like [Vigna radiata var. radiata]	21.7858	161.94	2.894	0.0144737
181	XP_017419946.1	XP_017419946.1PREDICTED: ACT domain-containing protein ACR3 isoform X2 [Vigna angularis] KOM41480.1 hypothetical protein LR48_Vigan04g167800 [Vigna angularis]	72.3601	537.23	2.89227	0.0384868
182	XP_014518970.1	XP_014518970.1PREDICTED: chaperone protein dnaJ 20, chloroplastic-like [Vigna radiata var. radiata]	24.8981	182.504	2.87382	0.0174342
183	XP_014509997.1	XP_014509997.1PREDICTED: 1-deoxy-D-xylulose 5-phosphate reductoisomerase, chloroplastic [Vigna radiata var. radiata]	93.3679	682.462	2.86975	0.04375
184	XP_014504237.1	XP_014504237.1PREDICTED: 17.9 kDa class II heat shock protein-like [Vigna radiata var. radiata]	25.6762	187.645	2.8695	0.0177632
185	XP_017413838.1	XP_017413838.1PREDICTED: ribosomal RNA small subunit methyltransferase E [Vigna angularis] BAT93965.1 hypothetical protein VIGAN_08052500 [Vigna angularis var. angularis]	22.5639	164.511	2.86609	0.0162829
186	XP_017419946.1	XP_017419946.1PREDICTED: ACT domain-containing protein ACR3 isoform X2 [Vigna angularis] KOM41480.1 hypothetical protein LR48_Vigan04g167800 [Vigna angularis]	38.9033	281.467	2.855	0.0231908
187	XP_014507454.1	XP_014507454.1PREDICTED: uncharacterized protein LOC106767132 [Vigna radiata var. radiata]	112.041	808.415	2.85106	0.0480263
188	XP_017418130.1	XP_017418130.1PREDICTED: uncharacterized protein LOC108328750 [Vigna angularis] KOM37449.1 hypothetical protein LR48_Vigan03g083100 [Vigna angularis] BAT84044.1 hypothetical protein VIGAN_04130900 [Vigna angularis var. angularis]	66.9136	478.109	2.83697	0.0388158
189	XP_022632023.1	XP_022632023.1myeloid leukemia factor 1-like isoform X4 [Vigna radiata var. radiata]	112.041	795.563	2.82794	0.0493421
190	KOM27809.1	KOM27809.1hypothetical protein LR48_Vigan464s000600 [Vigna angularis] BAT74040.1 hypothetical protein VIGAN_01162600 [Vigna angularis var. angularis]	18.6736	132.38	2.82561	0.0143092
191	XP_017430963.1	XP_017430963.1PREDICTED: cysteine synthase 2 isoform X1 [Vigna angularis] BAT80597.1 hypothetical protein VIGAN_03018800 [Vigna angularis var. angularis]	70.0259	494.817	2.82093	0.040625
192	XP_014494921.1	XP_014494921.1PREDICTED: uncharacterized protein LOC106756834 [Vigna radiata var. radiata]	25.6762	181.219	2.81923	0.0194079
193	#N/A	#N/A	72.3601	510.24	2.81791	0.0416118
194	XP_014500625.1	XP_014500625.1PREDICTED: WEB family protein At1g75720 [Vigna radiata var. radiata]	107.373	754.435	2.81276	0.0491776
195	XP_017423957.1	XP_017423957.1PREDICTED: chaperone protein DnaJ isoform X2 [Vigna angularis] KOM44314.1 hypothetical protein LR48_Vigan05g191900 [Vigna angularis]	50.5743	354.726	2.81023	0.0319079
196	XP_014494921.1	XP_014494921.1PREDICTED: uncharacterized protein LOC106756834 [Vigna radiata var. radiata]	91.8118	642.619	2.80721	0.0455592
197	XP_014512480.1	XP_014512480.1PREDICTED: carboxylesterase 1-like [Vigna radiata var. radiata]	33.4568	232.628	2.79765	0.021875
198	XP_014497290.1	XP_014497290.1PREDICTED: serine/threonine-protein kinase UCNL-like [Vigna radiata var. radiata]	35.791	248.051	2.79297	0.0236842
199	XP_017435487.1	XP_017435487.1PREDICTED: CBS domain-containing protein CBSX3, mitochondrial-like [Vigna angularis] BAT77759.1 hypothetical protein VIGAN_02035400 [Vigna angularis var. angularis]	20.2297	140.091	2.79182	0.0172697
200	XP_014506787.1	XP_014506787.1PREDICTED: actin-related protein 4-like [Vigna radiata var. radiata]	13.2271	91.2519	2.78636	0.0105263
201	XP_014502350.1	XP_014502350.1PREDICTED: probable ribosome-binding factor A, chloroplastic [Vigna radiata var. radiata] XP_014502351.1 PREDICTED: probable ribosome-binding factor A, chloroplastic [Vigna radiata var. radiata] XP_014502352.1 PREDICTED: probable ribosome-binding factor A, chloroplastic [Vigna radiata var. radiata]	31.9007	218.491	2.77591	0.0217105
202	XP_014496564.1	XP_014496564.1PREDICTED: ATP-dependent zinc metalloprotease FTSH 6, chloroplastic-like [Vigna radiata var. radiata]	17.8955	122.098	2.77037	0.0161184
203	XP_017429335.1	XP_017429335.1PREDICTED: uncharacterized membrane protein C776.05-like [Vigna angularis] KOM47706.1 hypothetical protein LR48_Vigan07g141000 [Vigna angularis] BAT76852.1 hypothetical protein VIGAN_01491300 [Vigna angularis var. angularis]	48.2401	327.736	2.76423	0.0325658
204	XP_014509994.1	XP_014509994.1PREDICTED: homeobox protein knotted-1-like LET12 isoform X2 [Vigna radiata var. radiata]	77.8066	528.233	2.76321	0.0439145
205	XP_017413539.1	XP_017413539.1PREDICTED: CBL-interacting serine/threonine-protein kinase 4-like [Vigna angularis] KOM35586.1 hypothetical protein LR48_Vigan02g173600 [Vigna angularis]	31.1226	210.779	2.7597	0.0220395
206	XP_017440876.1	XP_017440876.1PREDICTED: actin-related protein 4-like isoform X2 [Vigna angularis]	26.4542	177.363	2.74513	0.0208882
207	XP_017405926.1	XP_017405926.1PREDICTED: ubiquitin carboxyl-terminal hydrolase 22-like [Vigna angularis] KOM32976.1 hypothetical protein LR48_Vigan01g253200 [Vigna angularis] BAT76284.1 hypothetical protein VIGAN_01426500 [Vigna angularis var. angularis]	20.2297	134.95	2.73788	0.01875
208	XP_014515044.1	XP_014515044.1PREDICTED: synaptic vesicle membrane protein VAT-1 homolog [Vigna radiata var. radiata]	50.5743	336.732	2.73513	0.0342105
209	XP_017435487.1	XP_017435487.1PREDICTED: CBS domain-containing protein CBSX3, mitochondrial-like [Vigna angularis] BAT77759.1 hypothetical protein VIGAN_02035400 [Vigna angularis var. angularis]	77.0285	510.24	2.72771	0.0449013
210	KOM46418.1	KOM46418.1hypothetical protein LR48_Vigan07g012200 [Vigna angularis]	11.671	77.1143	2.72407	0.0103618
211	XP_014514844.1	XP_014514844.1PREDICTED: pentatricopeptide repeat-containing protein At1g62350 [Vigna radiata var. radiata]	15.5613	102.819	2.72407	0.0148026
212	XP_014522662.1	XP_014522662.1PREDICTED: F-box protein At2g27310-like [Vigna radiata var. radiata]	83.253	550.082	2.72407	0.0472039
213	XP_017408919.1	XP_017408919.1PREDICTED: putative E3 ubiquitin-protein ligase LIN [Vigna angularis]	42.7936	280.182	2.7109	0.0309211
214	XP_017405926.1	XP_017405926.1PREDICTED: ubiquitin carboxyl-terminal hydrolase 22-like [Vigna angularis] KOM32976.1 hypothetical protein LR48_Vigan01g253200 [Vigna angularis] BAT76284.1 hypothetical protein VIGAN_01426500 [Vigna angularis var. angularis]	20.2297	132.38	2.71013	0.0195724
215	XP_017426952.1	XP_017426952.1PREDICTED: uncharacterized protein LOC108335410 isoform X1 [Vigna angularis] BAT73149.1 hypothetical protein VIGAN_01061000 [Vigna angularis var. angularis]	20.2297	132.38	2.71013	0.0197368
216	XP_014490992.1	XP_014490992.1PREDICTED: cytochrome P450 94B3 [Vigna radiata var. radiata]	49.7962	323.88	2.70135	0.0348684
217	KOM45164.1	KOM45164.1hypothetical protein LR48_Vigan06g047000 [Vigna angularis]	21.0078	136.235	2.69711	0.0200658
218	XP_014631846.1	XP_014631846.1PREDICTED: ACT domain-containing protein ACR3-like isoform X2 [Glycine max] KRH53347.1 hypothetical protein GLYMA_06G120500 [Glycine max] KRH53348.1 hypothetical protein GLYMA_06G120500 [Glycine max]	26.4542	170.937	2.69189	0.0215461
219	XP_014516798.1	XP_014516798.1PREDICTED: BAHD acyltransferase DCR [Vigna radiata var. radiata]	21.7858	140.091	2.6849	0.0203947
220	XP_014491424.1	XP_014491424.1PREDICTED: photosystem II D1 precursor processing protein PSB27-H2, chloroplastic [Vigna radiata var. radiata]	34.2349	219.776	2.68249	0.0276316
221	XP_014516113.1	XP_014516113.1PREDICTED: DNA replication complex GINS protein SLD5 [Vigna radiata var. radiata]	75.4724	483.25	2.67875	0.0470395
222	XP_017440855.1	XP_017440855.1PREDICTED: BAHD acyltransferase DCR [Vigna angularis] KOM58248.1 hypothetical protein LR48_Vigan11g128200 [Vigna angularis]	50.5743	322.595	2.67325	0.0360197
223	XP_014491729.1	XP_014491729.1PREDICTED: reticulon-like protein B17 [Vigna radiata var. radiata]	38.9033	248.051	2.67267	0.0304276
224	XP_017429606.1	XP_017429606.1PREDICTED: DNA (cytosine-5)-methyltransferase CMT2-like [Vigna angularis] KOM48443.1 hypothetical protein LR48_Vigan07g214700 [Vigna angularis] BAT82006.1 hypothetical protein VIGAN_03193900 [Vigna angularis var. angularis]	26.4542	168.366	2.67003	0.0228618
225	XP_017415491.1	XP_017415491.1PREDICTED: metal tolerance protein 2 [Vigna angularis] KOM34931.1 hypothetical protein LR48_Vigan02g108100 [Vigna angularis] BAT95681.1 hypothetical protein VIGAN_08244600 [Vigna angularis var. angularis]	14.0052	88.6815	2.66267	0.0157895
226	XP_014496563.1	XP_014496563.1PREDICTED: pentatricopeptide repeat-containing protein At3g29230 [Vigna radiata var. radiata]	53.6865	334.162	2.63792	0.0401316
227	XP_014517700.1	XP_014517700.1PREDICTED: protease Do-like 5, chloroplastic [Vigna radiata var. radiata]	42.0155	260.903	2.63452	0.0337171
228	XP_014521152.1	XP_014521152.1PREDICTED: protein TWIN LOV 1 isoform X1 [Vigna radiata var. radiata]	15.5613	96.3929	2.63096	0.0184211
229	XP_014507261.1	XP_014507261.1PREDICTED: transport and Golgi organization 2 homolog [Vigna radiata var. radiata]	14.7832	91.2519	2.62589	0.0175987
230	XP_014517145.1	XP_014517145.1PREDICTED: methionyl-tRNA formyltransferase-like [Vigna radiata var. radiata]	66.1356	400.994	2.60008	0.0463816
231	XP_014518954.1	XP_014518954.1PREDICTED: LOW QUALITY PROTEIN: piezo-type mechanosensitive ion channel homolog [Vigna radiata var. radiata]	33.4568	201.782	2.59243	0.0310855
232	XP_014497229.1	XP_014497229.1PREDICTED: putative S-adenosyl-L-methionine-dependent methyltransferase MSMEG_1480/MSMEI_1444 isoform X2 [Vigna radiata var. radiata]	26.4542	159.37	2.59081	0.0266447
233	XP_014512241.1	XP_014512241.1PREDICTED: DNA excision repair protein ERCC-1 isoform X1 [Vigna radiata var. radiata]	10.8929	65.5472	2.58914	0.0134868
234	XP_014491392.1	XP_014491392.1PREDICTED: F-box protein SKIP24-like [Vigna radiata var. radiata]	21.0078	125.953	2.58389	0.0226974
235	XP_017434236.1	XP_017434236.1PREDICTED: uncharacterized protein At5g19025-like [Vigna angularis] KOM53472.1 hypothetical protein LR48_Vigan09g213100 [Vigna angularis]	13.2271	78.3996	2.56735	0.0179276
236	XP_014520615.1	XP_014520615.1PREDICTED: uncharacterized N-acetyltransferase p20-like isoform X2 [Vigna radiata var. radiata]	31.9007	188.93	2.56619	0.0317434
237	XP_017417818.1	XP_017417818.1PREDICTED: zinc finger protein ZAT11-like [Vigna angularis] KOM38928.1 hypothetical protein LR48_Vigan03g231000 [Vigna angularis]	50.5743	298.175	2.55969	0.0419408
238	XP_014514844.1	XP_014514844.1PREDICTED: pentatricopeptide repeat-containing protein At1g62350 [Vigna radiata var. radiata]	41.2375	242.91	2.55839	0.0365132
239	XP_014511165.1	XP_014511165.1PREDICTED: nifU-like protein 4, mitochondrial [Vigna radiata var. radiata]	40.4594	237.769	2.55501	0.0361842
240	XP_014493692.1	XP_014493692.1PREDICTED: pentatricopeptide repeat-containing protein At1g05600 isoform X1 [Vigna radiata var. radiata]	55.2427	323.88	2.55161	0.0432566
241	KOM45790.1	KOM45790.1hypothetical protein LR48_Vigan06g109600 [Vigna angularis]	20.2297	118.242	2.54719	0.0238487
242	XP_017421188.1	XP_017421188.1PREDICTED: uncharacterized protein LOC108331081 isoform X2 [Vigna angularis]	49.0181	285.323	2.54121	0.0421053
243	XP_014513481.1	XP_014513481.1PREDICTED: ultraviolet-B receptor UVR8-like isoform X1 [Vigna radiata var. radiata]	19.4516	113.101	2.53965	0.0233553
244	XP_017429335.1	XP_017429335.1PREDICTED: uncharacterized membrane protein C776.05-like [Vigna angularis] KOM47706.1 hypothetical protein LR48_Vigan07g141000 [Vigna angularis] BAT76852.1 hypothetical protein VIGAN_01491300 [Vigna angularis var. angularis]	56.0207	325.165	2.53714	0.0440789
245	XP_014496563.1	XP_014496563.1PREDICTED: pentatricopeptide repeat-containing protein At3g29230 [Vigna radiata var. radiata]	59.133	341.873	2.53143	0.0453947
246	XP_017416219.1	XP_017416219.1PREDICTED: DNA replication complex GINS protein PSF2 [Vigna angularis] XP_017416220.1 PREDICTED: DNA replication complex GINS protein PSF2 [Vigna angularis] KOM38580.1 hypothetical protein LR48_Vigan03g196200 [Vigna angularis] BAT84966.1 hypothetical protein VIGAN_04245200 [Vigna angularis var. angularis]	28.7884	165.796	2.52585	0.0315789
247	XP_022636490.1	XP_022636490.1nuclear poly(A) polymerase 4 isoform X5 [Vigna radiata var. radiata]	25.6762	147.802	2.52517	0.0291118
248	XP_014507430.1	XP_014507430.1PREDICTED: protein PLANT CADMIUM RESISTANCE 7-like [Vigna radiata var. radiata]	59.133	339.303	2.52054	0.046875
249	KOM47210.1	KOM47210.1hypothetical protein LR48_Vigan07g091400 [Vigna angularis]	24.8981	142.661	2.51849	0.0289474
250	XP_017420023.1	XP_017420023.1PREDICTED: serine/threonine-protein kinase ATG1t isoform X1 [Vigna angularis] XP_017420024.1 PREDICTED: serine/threonine-protein kinase ATG1t isoform X1 [Vigna angularis] XP_017420025.1 PREDICTED: serine/threonine-protein kinase ATG1t isoform X1 [Vigna angularis] KOM41153.1 hypothetical protein LR48_Vigan04g135100 [Vigna angularis] BAT79210.1 hypothetical protein VIGAN_02205000 [Vig…	8.55872	48.8391	2.51257	0.0115132
251	XP_017421016.1	XP_017421016.1PREDICTED: random slug protein 5-like [Vigna angularis] XP_017421017.1 PREDICTED: random slug protein 5-like [Vigna angularis] KOM41677.1 hypothetical protein LR48_Vigan04g187500 [Vigna angularis] BAT78544.1 hypothetical protein VIGAN_02123300 [Vigna angularis var. angularis]	25.6762	146.517	2.51257	0.0297697
252	XP_014518983.1	XP_014518983.1PREDICTED: tudor domain-containing protein 3 [Vigna radiata var. radiata]	42.0155	237.769	2.50057	0.0407895
253	ABK94125.1	ABK94125.1unknown [Populus trichocarpa]	46.6839	260.903	2.48252	0.0429276
254	KOM30627.1	KOM30627.1hypothetical protein LR48_Vigan01g018100 [Vigna angularis]	16.3394	91.2519	2.4815	0.0225329
255	KOM45790.1	KOM45790.1hypothetical protein LR48_Vigan06g109600 [Vigna angularis]	18.6736	104.104	2.47896	0.0253289
256	XP_017409489.1	XP_017409489.1PREDICTED: uncharacterized protein LOC108322050 [Vigna angularis] XP_017409490.1 PREDICTED: uncharacterized protein LOC108322050 [Vigna angularis] KOM28887.1 hypothetical protein LR48_Vigan609s001900 [Vigna angularis]	8.55872	47.5538	2.47409	0.0128289
257	XP_014490995.1	XP_014490995.1PREDICTED: DNA replication complex GINS protein PSF2 [Vigna radiata var. radiata]	36.5691	203.068	2.47326	0.0389803
258	XP_014513481.1	XP_014513481.1PREDICTED: ultraviolet-B receptor UVR8-like isoform X1 [Vigna radiata var. radiata]	30.3446	167.081	2.46104	0.0350329
259	XP_014504339.1	XP_014504339.1PREDICTED: uncharacterized protein LOC106764584 [Vigna radiata var. radiata]	19.4516	106.675	2.45526	0.0274671
260	XP_014513481.1	XP_014513481.1PREDICTED: ultraviolet-B receptor UVR8-like isoform X1 [Vigna radiata var. radiata]	22.5639	123.383	2.45105	0.0302632
261	XP_014518828.1	XP_014518828.1PREDICTED: polyadenylate-binding protein RBP47B' [Vigna radiata var. radiata]	35.791	195.356	2.44844	0.0398026
262	XP_017425794.1	XP_017425794.1PREDICTED: sphingosine kinase 1-like [Vigna angularis] BAT73793.1 hypothetical protein VIGAN_01132900 [Vigna angularis var. angularis]	56.7988	309.742	2.44714	0.0481908
263	XP_017414060.1	XP_017414060.1PREDICTED: agamous-like MADS-box protein AGL15 isoform X2 [Vigna angularis]	31.1226	169.651	2.44654	0.0363487
264	XP_017405926.1	XP_017405926.1PREDICTED: ubiquitin carboxyl-terminal hydrolase 22-like [Vigna angularis] KOM32976.1 hypothetical protein LR48_Vigan01g253200 [Vigna angularis] BAT76284.1 hypothetical protein VIGAN_01426500 [Vigna angularis var. angularis]	22.5639	122.098	2.43595	0.0314145
265	XP_014519410.1	XP_014519410.1PREDICTED: carbon catabolite repressor protein 4 homolog 4 isoform X1 [Vigna radiata var. radiata]	12.4491	66.8324	2.42451	0.0207237
266	BAU00059.1	BAU00059.1hypothetical protein VIGAN_10162000 [Vigna angularis var. angularis]	28.0104	150.373	2.42451	0.0351974
267	#N/A	#N/A	29.5665	158.084	2.41866	0.0370066
268	XP_014491746.1	XP_014491746.1PREDICTED: pentatricopeptide repeat-containing protein At1g06270 [Vigna radiata var. radiata] XP_014491747.1 PREDICTED: pentatricopeptide repeat-containing protein At1g06270 [Vigna radiata var. radiata] XP_014491748.1 PREDICTED: pentatricopeptide repeat-containing protein At1g06270 [Vigna radiata var. radiata] XP_014491749.1 PREDICTED: pentatricopeptide repeat-containing protein At1…	53.6865	286.608	2.41645	0.0485197
269	XP_014498817.1	XP_014498817.1PREDICTED: uncharacterized protein LOC106759936 [Vigna radiata var. radiata]	38.1252	203.068	2.41314	0.0424342
270	XP_014512722.1	XP_014512722.1PREDICTED: uncharacterized protein LOC106771282 [Vigna radiata var. radiata]	12.4491	65.5472	2.3965	0.0210526
271	XP_014511935.1	XP_014511935.1PREDICTED: transcription factor MYB3-like [Vigna radiata var. radiata]	42.0155	221.061	2.39545	0.0444079
272	XP_014507260.1	XP_014507260.1PREDICTED: zinc finger AN1 domain-containing stress-associated protein 12-like [Vigna radiata var. radiata]	39.6814	206.923	2.38256	0.0435855
273	NP_001304240.1	NP_001304240.1putative threonine aspartase [Vigna radiata] ACI95768.1 putative L-asparaginase 1 [Vigna radiata]	49.7962	259.618	2.38228	0.0483553
274	#N/A	#N/A	20.2297	105.39	2.38118	0.0328947
275	XP_014516259.1	XP_014516259.1PREDICTED: copper transport protein ATX1-like isoform X1 [Vigna radiata var. radiata]	7.00259	35.9867	2.3615	0.0121711
276	XP_017422368.1	XP_017422368.1PREDICTED: uncharacterized protein LOC108331885 isoform X1 [Vigna angularis] XP_017422369.1 PREDICTED: uncharacterized protein LOC108331885 isoform X1 [Vigna angularis] BAT85230.1 hypothetical protein VIGAN_04275300 [Vigna angularis var. angularis]	21.7858	111.816	2.35966	0.034375
277	XP_017407191.1	XP_017407191.1PREDICTED: GDT1-like protein 1, chloroplastic [Vigna angularis] BAU00612.1 hypothetical protein VIGAN_10222100 [Vigna angularis var. angularis]	22.5639	114.386	2.34182	0.0355263
278	XP_017407191.1	XP_017407191.1PREDICTED: GDT1-like protein 1, chloroplastic [Vigna angularis] BAU00612.1 hypothetical protein VIGAN_10222100 [Vigna angularis var. angularis]	25.6762	129.809	2.33789	0.0394737
279	XP_014497229.1	XP_014497229.1PREDICTED: putative S-adenosyl-L-methionine-dependent methyltransferase MSMEG_1480/MSMEI_1444 isoform X2 [Vigna radiata var. radiata]	35.013	174.792	2.31968	0.0447368
280	XP_014518828.1	XP_014518828.1PREDICTED: polyadenylate-binding protein RBP47B' [Vigna radiata var. radiata]	37.3472	186.36	2.31902	0.0457237
281	XP_014513481.1	XP_014513481.1PREDICTED: ultraviolet-B receptor UVR8-like isoform X1 [Vigna radiata var. radiata]	21.7858	107.96	2.30903	0.0373355
282	XP_007155737.1	XP_007155737.1hypothetical protein PHAVU_003G2274001g, partial [Phaseolus vulgaris] ESW27731.1 hypothetical protein PHAVU_003G2274001g, partial [Phaseolus vulgaris]	24.12	119.527	2.30903	0.0396382
283	XP_022634742.1	XP_022634742.1protein ROS1 [Vigna radiata var. radiata]	12.4491	60.4062	2.27866	0.0271382
284	XP_014511275.1	XP_014511275.1PREDICTED: F-box protein At1g55000 [Vigna radiata var. radiata]	23.342	113.101	2.27661	0.0409539
285	XP_017435211.1	XP_017435211.1PREDICTED: 7-deoxyloganetin glucosyltransferase-like [Vigna angularis] KOM53973.1 hypothetical protein LR48_Vigan09g263200 [Vigna angularis] BAT86880.1 hypothetical protein VIGAN_05020700 [Vigna angularis var. angularis]	33.4568	161.94	2.27509	0.0467105
286	XP_022633429.1	XP_022633429.1receptor like protein 3-like isoform X4 [Vigna radiata var. radiata]	40.4594	195.356	2.27156	0.0498355
287	XP_014502483.1	XP_014502483.1PREDICTED: probable beta-1,3-galactosyltransferase 14 [Vigna radiata var. radiata]	12.4491	59.121	2.24763	0.0286184
288	XP_017428191.1	XP_017428191.1PREDICTED: kelch repeat-containing protein At3g27220 [Vigna angularis] KOM47288.1 hypothetical protein LR48_Vigan07g099200 [Vigna angularis] BAT81438.1 hypothetical protein VIGAN_03116200 [Vigna angularis var. angularis]	30.3446	143.947	2.24602	0.0465461
289	XP_017416083.1	XP_017416083.1PREDICTED: probable tyrosine-protein phosphatase At1g05000 [Vigna angularis] KOM37020.1 hypothetical protein LR48_Vigan03g040100 [Vigna angularis] BAT83530.1 hypothetical protein VIGAN_04069100 [Vigna angularis var. angularis]	33.4568	158.084	2.24032	0.0478618
290	XP_014513481.1	XP_014513481.1PREDICTED: ultraviolet-B receptor UVR8-like isoform X1 [Vigna radiata var. radiata]	10.8929	51.4095	2.23865	0.0256579
291	XP_022635093.1	XP_022635093.1CST complex subunit TEN1 isoform X2 [Vigna radiata var. radiata]	19.4516	91.2519	2.22996	0.0399671
292	XP_017407191.1	XP_017407191.1PREDICTED: GDT1-like protein 1, chloroplastic [Vigna angularis] BAU00612.1 hypothetical protein VIGAN_10222100 [Vigna angularis var. angularis]	29.5665	136.235	2.20407	0.0475329
293	XP_007157964.1	XP_007157964.1hypothetical protein PHAVU_002G1131001g, partial [Phaseolus vulgaris] ESW29958.1 hypothetical protein PHAVU_002G1131001g, partial [Phaseolus vulgaris]	12.4491	56.5505	2.1835	0.0327303
294	XP_014490995.1	XP_014490995.1PREDICTED: DNA replication complex GINS protein PSF2 [Vigna radiata var. radiata]	15.5613	70.6881	2.1835	0.0368421
295	XP_017407191.1	XP_017407191.1PREDICTED: GDT1-like protein 1, chloroplastic [Vigna angularis] BAU00612.1 hypothetical protein VIGAN_10222100 [Vigna angularis var. angularis]	24.8981	113.101	2.1835	0.0462171
296	WP_004195543.1	WP_004195543.1hypothetical protein [Klebsiella pneumoniae] EMH93478.1 hypothetical protein MTE1_5898 [Klebsiella pneumoniae JHCK1]	31.1226	141.376	2.1835	0.05
297	KOM28471.1	KOM28471.1hypothetical protein LR48_Vigan549s002600 [Vigna angularis]	17.8955	80.97	2.17779	0.0414474
298	EOY32924.1	EOY32924.1Signal peptide peptidase isoform 5 [Theobroma cacao]	22.5639	100.249	2.15149	0.0458882
299	XP_014507261.1	XP_014507261.1PREDICTED: transport and Golgi organization 2 homolog [Vigna radiata var. radiata]	22.5639	100.249	2.15149	0.0460526
300	NP_001316736.1	NP_001316736.17-deoxyloganetic acid glucosyltransferase-like [Vigna angularis] BAB86930.1 glucosyltransferase-12 [Vigna angularis]	17.1174	74.5438	2.12262	0.0427632
301	XP_014520670.1	XP_014520670.1PREDICTED: rab3 GTPase-activating protein non-catalytic subunit [Vigna radiata var. radiata] XP_014520679.1 PREDICTED: rab3 GTPase-activating protein non-catalytic subunit [Vigna radiata var. radiata]	8.55872	35.9867	2.072	0.028125
302	XP_017408974.1	XP_017408974.1PREDICTED: probable mannitol dehydrogenase [Vigna angularis] KOM31903.1 hypothetical protein LR48_Vigan01g145900 [Vigna angularis] BAT75103.1 hypothetical protein VIGAN_01290900 [Vigna angularis var. angularis]	13.2271	55.2653	2.06287	0.0411184
303	XP_017422577.1	XP_017422577.1PREDICTED: TITAN-like protein isoform X1 [Vigna angularis]	19.4516	80.97	2.0575	0.0488487
304	XP_014523368.1	XP_014523368.1PREDICTED: serine/threonine-protein kinase ULK3 isoform X1 [Vigna radiata var. radiata]	14.7832	60.4062	2.03073	0.0442434

## Sheet: Down-regulated_IC-8219
SL Num	Gene ID	Annotation	baseMean_Mild resistant_Control	baseMean_Mild resistant_Infested	log2FoldChange	FDR (≤ 0.05)
1	XP_014512892.1	XP_014512892.1PREDICTED: peamaclein-like [Vigna radiata var. radiata]	104.261	23.1343	-2.17209	0.047546
2	#N/A	#N/A	129.937	28.2752	-2.2002	0.0493865
3	XP_006579556.1	XP_006579556.1PREDICTED: nucleobase-ascorbate transporter 6 [Glycine max] XP_014630928.1 PREDICTED: nucleobase-ascorbate transporter 6 [Glycine max] XP_014630929.1 PREDICTED: nucleobase-ascorbate transporter 6 [Glycine max] KRH57032.1 hypothetical protein GLYMA_05G035000 [Glycine max] KRH57033.1 hypothetical protein GLYMA_05G035000 [Glycine max]	119.044	25.7048	-2.21139	0.0464724
4	XP_017437044.1	XP_017437044.1PREDICTED: dicarboxylate transporter 2.1, chloroplastic [Vigna angularis] KOM53961.1 hypothetical protein LR48_Vigan09g262000 [Vigna angularis] BAT86893.1 hypothetical protein VIGAN_05022200 [Vigna angularis var. angularis]	136.94	29.5605	-2.2118	0.0495399
5	KOM38790.1	KOM38790.1hypothetical protein LR48_Vigan03g217200 [Vigna angularis]	71.582	15.4229	-2.21453	0.0377301
6	BAT80257.1	BAT80257.1hypothetical protein VIGAN_02325500 [Vigna angularis var. angularis]	115.154	24.4195	-2.23745	0.0435583
7	XP_014500095.1	XP_014500095.1PREDICTED: outer envelope pore protein 21, chloroplastic [Vigna radiata var. radiata]	140.052	29.5605	-2.24422	0.0467791
8	XP_014520048.1	XP_014520048.1PREDICTED: dihydroneopterin aldolase 2-like [Vigna radiata var. radiata]	140.052	29.5605	-2.24422	0.0469325
9	XP_014493500.1	XP_014493500.1PREDICTED: uncharacterized protein LOC106755799 [Vigna radiata var. radiata]	169.618	34.7014	-2.28922	0.0470859
10	XP_014517808.1	XP_014517808.1PREDICTED: uncharacterized protein HI_0077 [Vigna radiata var. radiata]	164.172	33.4162	-2.29659	0.0455521
11	XP_014493135.1	XP_014493135.1PREDICTED: putative GDP-L-fucose synthase 2 isoform X1 [Vigna radiata var. radiata] XP_014493136.1 PREDICTED: putative GDP-L-fucose synthase 2 isoform X1 [Vigna radiata var. radiata]	140.83	28.2752	-2.31634	0.0411043
12	XP_014510792.1	XP_014510792.1PREDICTED: protein phosphatase inhibitor 2 [Vigna radiata var. radiata] XP_014510793.1 PREDICTED: protein phosphatase inhibitor 2 [Vigna radiata var. radiata] XP_014510794.1 PREDICTED: protein phosphatase inhibitor 2 [Vigna radiata var. radiata]	160.282	32.131	-2.31857	0.0430982
13	XP_014491431.1	XP_014491431.1PREDICTED: C-Myc-binding protein homolog [Vigna radiata var. radiata] XP_017437771.1 PREDICTED: C-Myc-binding protein homolog [Vigna angularis] BAT87912.1 hypothetical protein VIGAN_05133300 [Vigna angularis var. angularis]	70.804	14.1376	-2.32429	0.0300613
14	XP_014496360.1	XP_014496360.1PREDICTED: pyrrolidone-carboxylate peptidase-like [Vigna radiata var. radiata] XP_014496361.1 PREDICTED: pyrrolidone-carboxylate peptidase-like [Vigna radiata var. radiata] XP_014496362.1 PREDICTED: pyrrolidone-carboxylate peptidase-like [Vigna radiata var. radiata] XP_014496363.1 PREDICTED: pyrrolidone-carboxylate peptidase-like [Vigna radiata var. radiata]	168.062	33.4162	-2.33038	0.0432515
15	XP_017438595.1	XP_017438595.1PREDICTED: extradiol ring-cleavage dioxygenase-like [Vigna angularis] KOM54688.1 hypothetical protein LR48_Vigan10g058000 [Vigna angularis] BAU02496.1 hypothetical protein VIGAN_11203800 [Vigna angularis var. angularis]	200.741	39.8424	-2.33296	0.0472393
16	KOM55658.1	KOM55658.1hypothetical protein LR48_Vigan10g155000, partial [Vigna angularis]	189.07	37.2719	-2.34276	0.0447853
17	XP_014500301.1	XP_014500301.1PREDICTED: EID1-like F-box protein 2 [Vigna radiata var. radiata] XP_017424270.1 PREDICTED: EID1-like F-box protein 2 [Vigna angularis] KOM44388.1 hypothetical protein LR48_Vigan05g199300 [Vigna angularis] BAT91704.1 hypothetical protein VIGAN_07032200 [Vigna angularis var. angularis]	161.838	30.8457	-2.3914	0.0397239
18	XP_014498593.1	XP_014498593.1PREDICTED: GTP-binding protein At2g22870 [Vigna radiata var. radiata] XP_014498594.1 PREDICTED: GTP-binding protein At2g22870 [Vigna radiata var. radiata]	163.394	30.8457	-2.40521	0.0384969
19	XP_014491398.1	XP_014491398.1PREDICTED: ABSCISIC ACID-INSENSITIVE 5-like protein 2 [Vigna radiata var. radiata]	225.639	42.4129	-2.41144	0.0429448
20	XP_014496360.1	XP_014496360.1PREDICTED: pyrrolidone-carboxylate peptidase-like [Vigna radiata var. radiata] XP_014496361.1 PREDICTED: pyrrolidone-carboxylate peptidase-like [Vigna radiata var. radiata] XP_014496362.1 PREDICTED: pyrrolidone-carboxylate peptidase-like [Vigna radiata var. radiata] XP_014496363.1 PREDICTED: pyrrolidone-carboxylate peptidase-like [Vigna radiata var. radiata]	164.95	30.8457	-2.41889	0.0378834
21	XP_014512885.1	XP_014512885.1PREDICTED: SNF1-related protein kinase catalytic subunit alpha KIN10-like isoform X1 [Vigna radiata var. radiata]	255.984	47.5538	-2.42842	0.0449387
22	XP_014497162.1	XP_014497162.1PREDICTED: RING-H2 finger protein ATL5-like [Vigna radiata var. radiata]	271.545	50.1243	-2.43761	0.0458589
23	XP_014508050.1	XP_014508050.1PREDICTED: uncharacterized protein LOC106767634 [Vigna radiata var. radiata]	224.861	41.1276	-2.45085	0.0407975
24	XP_014510376.1	XP_014510376.1PREDICTED: beta-1,4-mannosyl-glycoprotein 4-beta-N-acetylglucosaminyltransferase [Vigna radiata var. radiata]	290.219	52.6948	-2.46141	0.0457055
25	XP_014497311.1	XP_014497311.1PREDICTED: uncharacterized protein LOC106758832 [Vigna radiata var. radiata]	149.389	26.99	-2.46857	0.0342025
26	XP_014492895.1	XP_014492895.1PREDICTED: uncharacterized protein LOC106755292 [Vigna radiata var. radiata]	182.067	32.131	-2.50244	0.034816
27	XP_014493279.1	XP_014493279.1PREDICTED: uncharacterized protein LOC106755608 [Vigna radiata var. radiata]	328.344	57.8357	-2.50517	0.0461656
28	XP_014523088.1	XP_014523088.1PREDICTED: chymotrypsin inhibitor 3-like [Vigna radiata var. radiata]	161.06	28.2752	-2.50998	0.0326687
29	XP_014496049.1	XP_014496049.1PREDICTED: uncharacterized protein LOC106757773 [Vigna radiata var. radiata]	161.838	28.2752	-2.51694	0.0319018
30	XP_014496087.1	XP_014496087.1PREDICTED: universal stress protein A-like protein [Vigna radiata var. radiata]	301.889	52.6948	-2.51829	0.0424847
31	XP_014510039.1	XP_014510039.1PREDICTED: UDP-glucuronate 4-epimerase 1 [Vigna radiata var. radiata] XP_017408849.1 PREDICTED: UDP-glucuronate 4-epimerase 1 [Vigna angularis] KOM28380.1 hypothetical protein LR48_Vigan541s000300 [Vigna angularis]	377.362	65.5472	-2.52534	0.0492331
32	XP_014520287.1	XP_014520287.1PREDICTED: E3 ubiquitin-protein ligase SDIR1-like [Vigna radiata var. radiata] XP_014520296.1 PREDICTED: E3 ubiquitin-protein ligase SDIR1-like [Vigna radiata var. radiata] XP_014520304.1 PREDICTED: E3 ubiquitin-protein ligase SDIR1-like [Vigna radiata var. radiata] XP_014520312.1 PREDICTED: E3 ubiquitin-protein ligase SDIR1-like [Vigna radiata var. radiata] XP_014520320.1 PREDICTED…	364.913	62.9767	-2.53466	0.0473926
33	XP_014520287.1	XP_014520287.1PREDICTED: E3 ubiquitin-protein ligase SDIR1-like [Vigna radiata var. radiata] XP_014520296.1 PREDICTED: E3 ubiquitin-protein ligase SDIR1-like [Vigna radiata var. radiata] XP_014520304.1 PREDICTED: E3 ubiquitin-protein ligase SDIR1-like [Vigna radiata var. radiata] XP_014520312.1 PREDICTED: E3 ubiquitin-protein ligase SDIR1-like [Vigna radiata var. radiata] XP_014520320.1 PREDICTED…	337.681	57.8357	-2.54563	0.043865
34	XP_017411423.1	XP_017411423.1PREDICTED: ras-related protein RABE1c [Vigna angularis] KOM30366.1 hypothetical protein LR48_Vigan1242s002100 [Vigna angularis] BAT90696.1 hypothetical protein VIGAN_06197600 [Vigna angularis var. angularis]	235.754	39.8424	-2.56491	0.0354294
35	XP_017425781.1	XP_017425781.1PREDICTED: VQ motif-containing protein 4 [Vigna angularis] KOM43585.1 hypothetical protein LR48_Vigan05g119000 [Vigna angularis] BAT92576.1 hypothetical protein VIGAN_07133100 [Vigna angularis var. angularis]	273.879	46.2686	-2.56543	0.0381902
36	XP_014502425.1	XP_014502425.1PREDICTED: pheophytinase, chloroplastic [Vigna radiata var. radiata]	406.15	68.1176	-2.57591	0.0480061
37	XP_014498129.1	XP_014498129.1PREDICTED: protein BPS1, chloroplastic-like [Vigna radiata var. radiata] XP_014498130.1 PREDICTED: protein BPS1, chloroplastic-like [Vigna radiata var. radiata] XP_014498131.1 PREDICTED: protein BPS1, chloroplastic-like [Vigna radiata var. radiata]	459.059	74.5438	-2.62252	0.0486196
38	XP_014497239.1	XP_014497239.1PREDICTED: uncharacterized protein LOC106758768 [Vigna radiata var. radiata]	287.884	46.2686	-2.63738	0.0352761
39	XP_017432473.1	XP_017432473.1PREDICTED: vegetative cell wall protein gp1-like [Vigna angularis] KOM50687.1 hypothetical protein LR48_Vigan08g151400 [Vigna angularis] BAT90581.1 hypothetical protein VIGAN_06184800 [Vigna angularis var. angularis]	480.067	77.1143	-2.63816	0.048773
40	XP_014506968.1	XP_014506968.1PREDICTED: 1-aminocyclopropane-1-carboxylate oxidase [Vigna radiata var. radiata]	434.939	69.4029	-2.64774	0.0444785
41	XP_017432139.1	XP_017432139.1PREDICTED: NADP-dependent D-sorbitol-6-phosphate dehydrogenase-like [Vigna angularis] KOM50953.1 hypothetical protein LR48_Vigan08g178000 [Vigna angularis] BAT90996.1 hypothetical protein VIGAN_06229600 [Vigna angularis var. angularis]	355.576	56.5505	-2.65255	0.0395706
42	XP_017434368.1	XP_017434368.1PREDICTED: uncharacterized protein LOC108341205 [Vigna angularis]	251.315	39.8424	-2.65712	0.0309816
43	XP_014489983.1	XP_014489983.1PREDICTED: SNF1-related protein kinase regulatory subunit gamma-1-like [Vigna radiata var. radiata]	382.03	60.4062	-2.66092	0.0406442
44	XP_014501000.1	XP_014501000.1PREDICTED: preprotein translocase subunit SECY, chloroplastic isoform X1 [Vigna radiata var. radiata]	497.962	78.3996	-2.66712	0.0478528
45	XP_014517578.1	XP_014517578.1PREDICTED: probable NAD(P)H dehydrogenase (quinone) FQR1-like 1 [Vigna radiata var. radiata]	148.611	23.1343	-2.68343	0.0228528
46	XP_017415950.1	XP_017415950.1PREDICTED: probable inactive receptor-like protein kinase At3g56050 [Vigna angularis] KOM39615.1 hypothetical protein LR48_Vigan03g299700 [Vigna angularis] BAT86460.1 hypothetical protein VIGAN_04411400 [Vigna angularis var. angularis]	388.255	60.4062	-2.68423	0.0400307
47	XP_014501002.1	XP_014501002.1PREDICTED: cellulose synthase A catalytic subunit 3 [UDP-forming] [Vigna radiata var. radiata] XP_014501003.1 PREDICTED: cellulose synthase A catalytic subunit 3 [UDP-forming] [Vigna radiata var. radiata] XP_014501004.1 PREDICTED: cellulose synthase A catalytic subunit 3 [UDP-forming] [Vigna radiata var. radiata]	289.44	44.9833	-2.6858	0.0332822
48	XP_014506074.1	XP_014506074.1PREDICTED: uncharacterized protein At3g03773-like [Vigna radiata var. radiata]	430.27	66.8324	-2.68662	0.041411
49	XP_014505343.1	XP_014505343.1PREDICTED: TBC1 domain family member 2B [Vigna radiata var. radiata] XP_017431154.1 PREDICTED: TBC1 domain family member 2B [Vigna angularis] BAT80498.1 hypothetical protein VIGAN_03008600 [Vigna angularis var. angularis]	546.98	84.8257	-2.68891	0.0489264
50	XP_014507432.1	XP_014507432.1PREDICTED: protein yippee-like At4g27745 isoform X2 [Vigna radiata var. radiata]	183.624	28.2752	-2.69914	0.0248466
51	XP_014505041.1	XP_014505041.1PREDICTED: serine/threonine protein phosphatase 2A 57 kDa regulatory subunit B' iota isoform-like [Vigna radiata var. radiata]	404.594	61.6914	-2.71333	0.0394172
52	XP_014498013.1	XP_014498013.1PREDICTED: proline dehydrogenase 2, mitochondrial-like [Vigna radiata var. radiata]	547.758	82.2553	-2.73536	0.0453988
53	XP_014516323.1	XP_014516323.1PREDICTED: sterol 3-beta-glucosyltransferase UGT80A2 isoform X1 [Vigna radiata var. radiata]	276.991	41.1276	-2.75166	0.0280675
54	XP_014494406.1	XP_014494406.1PREDICTED: probable magnesium transporter NIPA6 [Vigna radiata var. radiata]	304.224	44.9833	-2.75767	0.0296012
55	XP_022636166.1	XP_022636166.1protein LAZ1 homolog 2 isoform X2 [Vigna radiata var. radiata]	399.926	59.121	-2.75799	0.0366564
56	XP_014518462.1	XP_014518462.1PREDICTED: 3-hydroxyacyl-[acyl-carrier-protein] dehydratase FabZ-like [Vigna radiata var. radiata]	295.665	43.6981	-2.75832	0.0288344
57	XP_017442779.1	XP_017442779.1PREDICTED: uncharacterized protein LOC108347848 [Vigna angularis]	67	26.99	-2.76013	0.0214724
58	XP_014490363.1	XP_014490363.1PREDICTED: MACPF domain-containing protein CAD1-like [Vigna radiata var. radiata]	701.037	102.819	-2.76938	0.05
59	XP_017406225.1	XP_017406225.1PREDICTED: E3 ubiquitin-protein ligase SDIR1-like isoform X1 [Vigna angularis] XP_017406226.1 PREDICTED: E3 ubiquitin-protein ligase SDIR1-like isoform X1 [Vigna angularis] XP_017406227.1 PREDICTED: E3 ubiquitin-protein ligase SDIR1-like isoform X1 [Vigna angularis] XP_017406229.1 PREDICTED: E3 ubiquitin-protein ligase SDIR1-like isoform X1 [Vigna angularis] XP_017406230.1 PREDICTED…	175.843	25.7048	-2.77418	0.020092
60	XP_017420850.1	XP_017420850.1PREDICTED: protein NUCLEAR FUSION DEFECTIVE 4-like [Vigna angularis] KOM40368.1 hypothetical protein LR48_Vigan04g056600 [Vigna angularis] BAT79592.1 hypothetical protein VIGAN_02250200 [Vigna angularis var. angularis]	379.696	55.2653	-2.7804	0.0345092
61	XP_014505733.1	XP_014505733.1PREDICTED: transcription factor bHLH82-like isoform X1 [Vigna radiata var. radiata]	601.445	87.3962	-2.78279	0.0446319
62	XP_014504783.1	XP_014504783.1PREDICTED: uncharacterized protein LOC106764866 [Vigna radiata var. radiata]	178.955	25.7048	-2.79949	0.0187117
63	XP_014507708.1	XP_014507708.1PREDICTED: protein LOL2 [Vigna radiata var. radiata]	189.07	26.99	-2.80842	0.0193252
64	NP_001304077.1	NP_001304077.1trans-cinnamate 4-monooxygenase [Vigna radiata] P37115.1 RecName: Full=Trans-cinnamate 4-monooxygenase; AltName: Full=Cinnamic acid 4-hydroxylase; Short=C4H; Short=CA4H; AltName: Full=Cytochrome P450 73; AltName: Full=Cytochrome P450C4H AAA33755.1 cinnamate 4-hydroxylase [Vigna radiata var. radiata]	613.116	86.111	-2.83189	0.0421779
65	XP_017431068.1	XP_017431068.1PREDICTED: probable receptor-like serine/threonine-protein kinase At5g57670 [Vigna angularis]	800.63	111.816	-2.84001	0.0484663
66	XP_014495545.1	XP_014495545.1PREDICTED: polygalacturonase inhibitor-like [Vigna radiata var. radiata]	536.865	74.5438	-2.8484	0.0388037
67	XP_014498713.1	XP_014498713.1PREDICTED: zinc finger protein ZAT10-like [Vigna radiata var. radiata]	839.533	115.671	-2.85955	0.0483129
68	XP_014498985.1	XP_014498985.1PREDICTED: protein LAZ1 homolog 2 [Vigna radiata var. radiata]	337.681	46.2686	-2.86755	0.0269939
69	XP_014505461.1	XP_014505461.1PREDICTED: E3 ubiquitin-protein ligase At3g02290 isoform X3 [Vigna radiata var. radiata]	413.153	56.5505	-2.86906	0.0312883
70	XP_014496085.1	XP_014496085.1PREDICTED: cathepsin B-like [Vigna radiata var. radiata]	403.816	55.2653	-2.86925	0.0303681
71	#N/A	#N/A	517.414	70.6881	-2.87178	0.0372699
72	XP_017430575.1	XP_017430575.1PREDICTED: ACT domain-containing protein ACR9 [Vigna angularis] KOM47255.1 hypothetical protein LR48_Vigan07g095900 [Vigna angularis] BAT83055.1 hypothetical protein VIGAN_04015300 [Vigna angularis var. angularis]	245.869	33.4162	-2.87927	0.0205521
73	XP_014501549.1	XP_014501549.1PREDICTED: probable inactive receptor kinase At5g58300 [Vigna radiata var. radiata] XP_014501550.1 PREDICTED: probable inactive receptor kinase At5g58300 [Vigna radiata var. radiata] XP_014501551.1 PREDICTED: probable inactive receptor kinase At5g58300 [Vigna radiata var. radiata]	939.903	127.239	-2.88498	0.0490798
74	XP_014501921.1	XP_014501921.1PREDICTED: auxin-responsive protein IAA26-like [Vigna radiata var. radiata] XP_014501922.1 PREDICTED: auxin-responsive protein IAA26-like [Vigna radiata var. radiata]	342.349	46.2686	-2.88736	0.026227
75	KOM50303.1	KOM50303.1hypothetical protein LR48_Vigan08g113000 [Vigna angularis] BAT90122.1 hypothetical protein VIGAN_06130300 [Vigna angularis var. angularis]	276.991	37.2719	-2.89368	0.0219325
76	XP_014503800.1	XP_014503800.1PREDICTED: uncharacterized protein LOC106764092 [Vigna radiata var. radiata]	299.555	39.8424	-2.91045	0.0230061
77	XP_017410121.1	XP_017410121.1PREDICTED: uncharacterized protein LOC108322507 [Vigna angularis] XP_017410122.1 PREDICTED: uncharacterized protein LOC108322507 [Vigna angularis] KOM29347.1 hypothetical protein LR48_Vigan647s000800 [Vigna angularis] BAT99342.1 hypothetical protein VIGAN_10075200 [Vigna angularis var. angularis]	338.459	44.9833	-2.91152	0.0253067
78	XP_014519875.1	XP_014519875.1PREDICTED: flavonol synthase/flavanone 3-hydroxylase-like [Vigna radiata var. radiata]	329.9	43.6981	-2.91639	0.0246933
79	XP_014498257.1	XP_014498257.1PREDICTED: glucan endo-1,3-beta-glucosidase-like [Vigna radiata var. radiata]	783.512	102.819	-2.92985	0.0417178
80	XP_014503615.1	XP_014503615.1PREDICTED: mitogen-activated protein kinase kinase 3 [Vigna radiata var. radiata]	894.776	116.957	-2.93555	0.0443252
81	XP_014512807.1	XP_014512807.1PREDICTED: thylakoid lumenal 15.0 kDa protein 2, chloroplastic [Vigna radiata var. radiata]	196.851	25.7048	-2.93699	0.0165644
82	XP_014514027.1	XP_014514027.1PREDICTED: pyruvate kinase 1, cytosolic-like [Vigna radiata var. radiata]	691.7	89.9667	-2.94268	0.0398773
83	XP_014498214.1	XP_014498214.1PREDICTED: heparan-alpha-glucosaminide N-acetyltransferase isoform X1 [Vigna radiata var. radiata]	609.225	78.3996	-2.95806	0.0361963
84	XP_014520789.1	XP_014520789.1PREDICTED: phosphoenolpyruvate carboxykinase [ATP] [Vigna radiata var. radiata]	462.171	59.121	-2.96668	0.0292945
85	XP_014512869.1	XP_014512869.1PREDICTED: ACD11 homolog protein [Vigna radiata var. radiata]	181.289	23.1343	-2.97019	0.015184
86	XP_014509141.1	XP_014509141.1PREDICTED: protein NRT1/ PTR FAMILY 8.3-like [Vigna radiata var. radiata]	971.804	123.383	-2.97752	0.0437117
87	XP_014507589.1	XP_014507589.1PREDICTED: protein-L-isoaspartate O-methyltransferase 1 [Vigna radiata var. radiata]	304.224	38.5572	-2.98006	0.0194785
88	XP_014515711.1	XP_014515711.1PREDICTED: uncharacterized protein LOC106773539 [Vigna radiata var. radiata]	365.691	46.2686	-2.98252	0.0239264
89	XP_014505781.1	XP_014505781.1PREDICTED: uncharacterized protein LOC106765614 [Vigna radiata var. radiata]	528.307	66.8324	-2.98276	0.0320552
90	XP_014501476.1	XP_014501476.1PREDICTED: zinc finger CCCH domain-containing protein 30-like isoform X2 [Vigna radiata var. radiata]	1016.93	128.524	-2.98411	0.0441718
91	XP_014519443.1	XP_014519443.1PREDICTED: syntaxin-22 [Vigna radiata var. radiata]	541.534	68.1176	-2.99095	0.0325153
92	XP_014491957.1	XP_014491957.1PREDICTED: indole-3-acetic acid-amido synthetase GH3.6-like [Vigna radiata var. radiata]	1086.18	136.235	-2.99509	0.0452454
93	KOM56148.1	KOM56148.1hypothetical protein LR48_Vigan10g204000 [Vigna angularis]	276.991	34.7014	-2.99677	0.0177914
94	XP_014513469.1	XP_014513469.1PREDICTED: putative F-box protein PP2-B12 [Vigna radiata var. radiata]	472.286	59.121	-2.99792	0.0282209
95	XP_014492610.1	XP_014492610.1PREDICTED: probable glutathione S-transferase [Vigna radiata var. radiata]	319.785	39.8424	-3.00473	0.0191718
96	XP_014522955.1	XP_014522955.1PREDICTED: polygalacturonate 4-alpha-galacturonosyltransferase-like isoform X2 [Vigna radiata var. radiata]	1049.61	129.809	-3.01539	0.0427914
97	XP_014501491.1	XP_014501491.1PREDICTED: uncharacterized protein LOC106762228 [Vigna radiata var. radiata]	676.917	83.5405	-3.01843	0.0355828
98	XP_014497240.1	XP_014497240.1PREDICTED: uncharacterized protein At5g48480 [Vigna radiata var. radiata]	229.529	28.2752	-3.02107	0.0156442
99	XP_014492835.1	XP_014492835.1PREDICTED: uncharacterized protein At2g27730, mitochondrial [Vigna radiata var. radiata] XP_017431554.1 PREDICTED: uncharacterized protein At2g27730, mitochondrial [Vigna angularis] XP_017431555.1 PREDICTED: uncharacterized protein At2g27730, mitochondrial [Vigna angularis] KOM50539.1 hypothetical protein LR48_Vigan08g136600 [Vigna angularis] BAT90402.1 hypothetical protein VIGAN_06…	809.188	98.9634	-3.03151	0.0383436
100	XP_014500147.1	XP_014500147.1PREDICTED: 50S ribosomal protein L7/L12 [Vigna radiata var. radiata]	337.681	41.1276	-3.03748	0.0190184
101	XP_014505097.1	XP_014505097.1PREDICTED: aldose 1-epimerase [Vigna radiata var. radiata]	383.586	46.2686	-3.05145	0.0217791
102	XP_014516767.1	XP_014516767.1PREDICTED: malonate--CoA ligase isoform X1 [Vigna radiata var. radiata]	596.776	71.9734	-3.05166	0.0306748
103	XP_014504471.1	XP_014504471.1PREDICTED: bifunctional nuclease 1-like [Vigna radiata var. radiata]	803.742	96.3929	-3.05973	0.0369632
104	XP_007143291.1	XP_007143291.1hypothetical protein PHAVU_007G059900g [Phaseolus vulgaris] ESW15285.1 hypothetical protein PHAVU_007G059900g [Phaseolus vulgaris]	482.401	57.8357	-3.0602	0.0265337
105	XP_017422931.1	XP_017422931.1PREDICTED: NAC transcription factor 56-like [Vigna angularis] KOM43666.1 hypothetical protein LR48_Vigan05g127100 [Vigna angularis] BAT92519.1 hypothetical protein VIGAN_07125800 [Vigna angularis var. angularis]	1491.55	178.648	-3.06162	0.0466258
106	XP_014504567.1	XP_014504567.1PREDICTED: acetyl-CoA acetyltransferase, cytosolic 1 [Vigna radiata var. radiata]	580.437	69.4029	-3.06407	0.0297546
107	#N/A	#N/A	953.13	113.101	-3.07506	0.0389571
108	XP_014494303.1	XP_014494303.1PREDICTED: tricalbin-3 [Vigna radiata var. radiata]	151.723	17.9933	-3.0759	0.0119632
109	XP_014505074.1	XP_014505074.1PREDICTED: uncharacterized protein LOC106765090 [Vigna radiata var. radiata]	804.52	95.1077	-3.08049	0.0360429
110	XP_014494243.1	XP_014494243.1PREDICTED: ran-binding protein 10-like isoform X1 [Vigna radiata var. radiata]	1204.45	141.376	-3.09076	0.0412577
111	XP_017410666.1	XP_017410666.1PREDICTED: probable purine permease 11 [Vigna angularis] BAT75760.1 hypothetical protein VIGAN_01367500 [Vigna angularis var. angularis]	865.209	101.534	-3.09109	0.0368098
112	XP_014501897.1	XP_014501897.1PREDICTED: glucose-6-phosphate isomerase, cytosolic [Vigna radiata var. radiata]	1341.39	156.799	-3.09673	0.042638
113	XP_017437064.1	XP_017437064.1PREDICTED: rho GTPase-activating protein 5 [Vigna angularis] KOM53006.1 hypothetical protein LR48_Vigan09g166500 [Vigna angularis] BAT87807.1 hypothetical protein VIGAN_05121700 [Vigna angularis var. angularis]	683.142	79.6848	-3.09981	0.0317485
114	XP_014493031.1	XP_014493031.1PREDICTED: mannan endo-1,4-beta-mannosidase 2-like [Vigna radiata var. radiata]	764.061	88.6815	-3.10698	0.0343558
115	XP_014494718.1	XP_014494718.1PREDICTED: GDSL esterase/lipase At1g09390 [Vigna radiata var. radiata]	957.021	110.531	-3.11411	0.0375767
116	XP_017436928.1	XP_017436928.1PREDICTED: pyruvate dehydrogenase E1 component subunit beta-like [Vigna angularis] BAT87308.1 hypothetical protein VIGAN_05066400 [Vigna angularis var. angularis]	1949.05	223.632	-3.12358	0.0476994
117	XP_017409416.1	XP_017409416.1PREDICTED: phosphoglucan phosphatase DSP4, amyloplastic [Vigna angularis]	943.016	107.96	-3.12678	0.0365031
118	XP_014504335.1	XP_014504335.1PREDICTED: uncharacterized protein LOC106764583 isoform X1 [Vigna radiata var. radiata]	2037.75	232.628	-3.13088	0.0481595
119	XP_014511241.1	XP_014511241.1PREDICTED: transmembrane emp24 domain-containing protein p24beta3 [Vigna radiata var. radiata]	774.175	87.3962	-3.14702	0.0322086
120	XP_014507144.1	XP_014507144.1PREDICTED: stem-specific protein TSJT1 [Vigna radiata var. radiata]	1241.79	140.091	-3.14799	0.040184
121	XP_014505025.1	XP_014505025.1PREDICTED: nuclear transcription factor Y subunit A-1-like [Vigna radiata var. radiata]	1585.7	177.363	-3.16034	0.0420245
122	XP_014498733.1	XP_014498733.1PREDICTED: uncharacterized protein LOC106759876 [Vigna radiata var. radiata]	440.385	48.8391	-3.17266	0.0196319
123	XP_014507836.1	XP_014507836.1PREDICTED: uncharacterized protein LOC106767449 [Vigna radiata var. radiata]	800.63	88.6815	-3.17443	0.031135
124	XP_014524203.1	XP_014524203.1PREDICTED: calcium-binding protein PBP1-like [Vigna radiata var. radiata]	363.357	39.8424	-3.18901	0.0167178
125	XP_014520287.1	XP_014520287.1PREDICTED: E3 ubiquitin-protein ligase SDIR1-like [Vigna radiata var. radiata] XP_014520296.1 PREDICTED: E3 ubiquitin-protein ligase SDIR1-like [Vigna radiata var. radiata] XP_014520304.1 PREDICTED: E3 ubiquitin-protein ligase SDIR1-like [Vigna radiata var. radiata] XP_014520312.1 PREDICTED: E3 ubiquitin-protein ligase SDIR1-like [Vigna radiata var. radiata] XP_014520320.1 PREDICTED…	363.357	39.8424	-3.18901	0.0168712
126	XP_014505054.1	XP_014505054.1PREDICTED: glucose-1-phosphate adenylyltransferase small subunit 2, chloroplastic [Vigna radiata var. radiata]	2672.66	293.034	-3.18913	0.0496933
127	XP_014521096.1	XP_014521096.1PREDICTED: pyrophosphate--fructose 6-phosphate 1-phosphotransferase subunit alpha [Vigna radiata var. radiata]	1447.2	158.084	-3.1945	0.0403374
128	XP_014519870.1	XP_014519870.1PREDICTED: probable prolyl 4-hydroxylase 10 [Vigna radiata var. radiata]	436.495	47.5538	-3.19833	0.0180982
129	XP_014519485.1	XP_014519485.1PREDICTED: uncharacterized protein LOC106776519 [Vigna radiata var. radiata]	332.234	35.9867	-3.20667	0.0153374
130	BAT99588.1	BAT99588.1hypothetical protein VIGAN_10104600 [Vigna angularis var. angularis]	949.24	102.819	-3.20667	0.0337423
131	XP_014497136.1	XP_014497136.1PREDICTED: small ubiquitin-related modifier 2-like [Vigna radiata var. radiata] XP_017417703.1 PREDICTED: small ubiquitin-related modifier 2-like [Vigna angularis] KOM37877.1 hypothetical protein LR48_Vigan03g125900 [Vigna angularis] BAT84324.1 hypothetical protein VIGAN_04165900 [Vigna angularis var. angularis]	261.43	28.2752	-3.20881	0.0133436
132	XP_014502110.1	XP_014502110.1PREDICTED: uncharacterized protein At1g04910-like isoform X1 [Vigna radiata var. radiata]	633.345	68.1176	-3.21689	0.0257669
133	XP_017410121.1	XP_017410121.1PREDICTED: uncharacterized protein LOC108322507 [Vigna angularis] XP_017410122.1 PREDICTED: uncharacterized protein LOC108322507 [Vigna angularis] KOM29347.1 hypothetical protein LR48_Vigan647s000800 [Vigna angularis] BAT99342.1 hypothetical protein VIGAN_10075200 [Vigna angularis var. angularis]	371.137	39.8424	-3.21958	0.016411
134	XP_014516004.1	XP_014516004.1PREDICTED: putative ER lumen protein-retaining receptor C28H8.4 [Vigna radiata var. radiata]	497.184	52.6948	-3.23805	0.0197853
135	XP_014520789.1	XP_014520789.1PREDICTED: phosphoenolpyruvate carboxykinase [ATP] [Vigna radiata var. radiata]	2437.68	255.762	-3.25263	0.0440184
136	XP_017415029.1	XP_017415029.1PREDICTED: probable methyltransferase PMT3 [Vigna angularis] XP_017415030.1 PREDICTED: probable methyltransferase PMT3 [Vigna angularis] KOM33924.1 hypothetical protein LR48_Vigan02g007400 [Vigna angularis] BAT96640.1 hypothetical protein VIGAN_08361200 [Vigna angularis var. angularis]	874.546	91.2519	-3.26061	0.0289877
137	XP_014497913.1	XP_014497913.1PREDICTED: protein AUXIN SIGNALING F-BOX 2 [Vigna radiata var. radiata]	1310.26	136.235	-3.26568	0.0357362
138	XP_017411991.1	XP_017411991.1PREDICTED: protein CHUP1, chloroplastic isoform X1 [Vigna angularis] KOM33353.1 hypothetical protein LR48_Vigan01g290900 [Vigna angularis] BAT76968.1 hypothetical protein VIGAN_01504300 [Vigna angularis var. angularis]	1100.18	114.386	-3.26576	0.033589
139	XP_017406288.1	XP_017406288.1PREDICTED: uncharacterized protein Mb0911c [Vigna angularis] KOM26178.1 hypothetical protein LR48_Vigan238s001100 [Vigna angularis] BAT90707.1 hypothetical protein VIGAN_06198700 [Vigna angularis var. angularis]	969.47	100.249	-3.27361	0.029908
140	XP_014510507.1	XP_014510507.1PREDICTED: probable sulfate transporter 3.3 [Vigna radiata var. radiata]	1109.52	114.386	-3.27795	0.0331288
141	XP_017436262.1	XP_017436262.1PREDICTED: mannosyl-oligosaccharide glucosidase GCS1-like [Vigna angularis]	1400.52	143.947	-3.28235	0.0358896
142	XP_003540056.1	XP_003540056.1PREDICTED: protein transport protein Sec61 subunit alpha [Glycine max] KHN02587.1 Protein transport protein Sec61 subunit alpha [Glycine soja] KRH26173.1 hypothetical protein GLYMA_12G156800 [Glycine max] KRH26174.1 hypothetical protein GLYMA_12G156800 [Glycine max]	1579.47	161.94	-3.28591	0.0374233
143	XP_014510693.1	XP_014510693.1PREDICTED: SUMO-conjugating enzyme SCE1-like [Vigna radiata var. radiata] XP_017411983.1 PREDICTED: SUMO-conjugating enzyme SCE1-like [Vigna angularis] BAT75612.1 hypothetical protein VIGAN_01350000 [Vigna angularis var. angularis]	188.292	19.2786	-3.2879	0.00874233
144	XP_014515482.1	XP_014515482.1PREDICTED: uncharacterized protein LOC106773291 [Vigna radiata var. radiata]	1120.41	114.386	-3.29205	0.032362
145	XP_014516478.1	XP_014516478.1PREDICTED: F-box/LRR-repeat protein 13 [Vigna radiata var. radiata]	919.674	93.8224	-3.29312	0.0283742
146	XP_014494140.1	XP_014494140.1PREDICTED: general transcription factor IIE subunit 1-like [Vigna radiata var. radiata]	970.248	98.9634	-3.29339	0.0294479
147	XP_014505204.1	XP_014505204.1PREDICTED: uncharacterized protein LOC106765187 [Vigna radiata var. radiata]	606.891	61.6914	-3.2983	0.0216258
148	XP_014522374.1	XP_014522374.1PREDICTED: bidirectional sugar transporter SWEET3 [Vigna radiata var. radiata]	1423.86	143.947	-3.3062	0.0349693
149	XP_014519194.1	XP_014519194.1PREDICTED: mitochondrial uncoupling protein 5 [Vigna radiata var. radiata]	924.342	92.5372	-3.32032	0.0276074
150	XP_017433491.1	XP_017433491.1PREDICTED: protein transport protein Sec61 subunit alpha [Vigna angularis] XP_017433492.1 PREDICTED: protein transport protein Sec61 subunit alpha [Vigna angularis] KOM49415.1 hypothetical protein LR48_Vigan08g024200 [Vigna angularis] BAT89480.1 hypothetical protein VIGAN_06044300 [Vigna angularis var. angularis]	3285.77	326.451	-3.3313	0.0460123
151	XP_014518760.1	XP_014518760.1PREDICTED: molybdate-anion transporter [Vigna radiata var. radiata]	1269.03	125.953	-3.33276	0.0328221
152	XP_014514694.1	XP_014514694.1PREDICTED: dolichyl-diphosphooligosaccharide--protein glycosyltransferase subunit 1B [Vigna radiata var. radiata]	652.797	64.2619	-3.3446	0.0207055
153	XP_014494303.1	XP_014494303.1PREDICTED: tricalbin-3 [Vigna radiata var. radiata]	1094.74	106.675	-3.35929	0.0285276
154	XP_014502198.1	XP_014502198.1PREDICTED: UDP-galactose transporter 1 [Vigna radiata var. radiata]	1717.97	167.081	-3.36208	0.0351227
155	XP_017412472.1	XP_017412472.1PREDICTED: uncharacterized protein LOC108324137 [Vigna angularis] KOM32428.1 hypothetical protein LR48_Vigan01g198400 [Vigna angularis] BAT75695.1 hypothetical protein VIGAN_01360200 [Vigna angularis var. angularis]	1150.76	111.816	-3.36339	0.0291411
156	XP_014510416.1	XP_014510416.1PREDICTED: uncharacterized protein LOC106769340 [Vigna radiata var. radiata]	623.231	60.4062	-3.367	0.018865
157	XP_014505204.2	XP_014505204.2uncharacterized protein LOC106765187 [Vigna radiata var. radiata]	944.572	91.2519	-3.37173	0.0260736
158	XP_014519875.1	XP_014519875.1PREDICTED: flavonol synthase/flavanone 3-hydroxylase-like [Vigna radiata var. radiata]	666.802	64.2619	-3.37522	0.0202454
159	XP_014509704.1	XP_014509704.1PREDICTED: methylmalonate-semialdehyde dehydrogenase [acylating], mitochondrial [Vigna radiata var. radiata]	1682.96	161.94	-3.37747	0.0346626
160	XP_014512206.1	XP_014512206.1PREDICTED: superoxide dismutase [Fe], chloroplastic [Vigna radiata var. radiata]	375.028	35.9867	-3.38146	0.0136503
161	XP_014514026.1	XP_014514026.1PREDICTED: malate dehydrogenase, cytoplasmic [Vigna radiata var. radiata]	2492.14	239.054	-3.38198	0.0391104
162	XP_017416011.1	XP_017416011.1PREDICTED: leucoanthocyanidin dioxygenase-like [Vigna angularis] KOM37501.1 hypothetical protein LR48_Vigan03g088300 [Vigna angularis] BAT84095.1 hypothetical protein VIGAN_04136700 [Vigna angularis var. angularis]	1395.07	133.665	-3.38365	0.0308282
163	XP_014495312.1	XP_014495312.1PREDICTED: stachyose synthase [Vigna radiata var. radiata]	1008.37	96.3929	-3.38696	0.0268405
164	XP_014489680.1	XP_014489680.1PREDICTED: pentatricopeptide repeat-containing protein At2g30100, chloroplastic [Vigna radiata var. radiata]	2697.55	249.336	-3.43549	0.0380368
165	XP_014498586.1	XP_014498586.1PREDICTED: 24-methylenesterol C-methyltransferase 2 [Vigna radiata var. radiata]	1043.39	96.3929	-3.4362	0.0256135
166	AHA84274.1	AHA84274.1trans-cinnamate 4-monooxygenase [Phaseolus vulgaris]	349.351	32.131	-3.44264	0.0111963
167	XP_017411991.1	XP_017411991.1PREDICTED: protein CHUP1, chloroplastic isoform X1 [Vigna angularis] KOM33353.1 hypothetical protein LR48_Vigan01g290900 [Vigna angularis] BAT76968.1 hypothetical protein VIGAN_01504300 [Vigna angularis var. angularis]	1030.16	93.8224	-3.45679	0.025
168	XP_014501049.1	XP_014501049.1PREDICTED: cellulose synthase A catalytic subunit 1 [UDP-forming] [Vigna radiata var. radiata]	3267.1	296.89	-3.46001	0.0404908
169	XP_014491872.1	XP_014491872.1PREDICTED: probable dolichyl-diphosphooligosaccharide--protein glycosyltransferase subunit 3B [Vigna radiata var. radiata]	1205.22	109.245	-3.46366	0.0263804
170	BAA76744.1	BAA76744.1asparaginyl endopeptidase (VmPE-1) [Vigna mungo]	2111.67	187.645	-3.49231	0.0329755
171	XP_022635076.1	XP_022635076.1pectin acetylesterase 6 isoform X1 [Vigna radiata var. radiata]	971.026	86.111	-3.49524	0.0223926
172	XP_014505025.1	XP_014505025.1PREDICTED: nuclear transcription factor Y subunit A-1-like [Vigna radiata var. radiata]	1484.55	131.094	-3.50135	0.027454
173	XP_014516004.1	XP_014516004.1PREDICTED: putative ER lumen protein-retaining receptor C28H8.4 [Vigna radiata var. radiata]	997.48	87.3962	-3.51265	0.0220859
174	XP_017437523.1	XP_017437523.1PREDICTED: protein NRT1/ PTR FAMILY 2.13-like [Vigna angularis] KOM56380.1 hypothetical protein LR48_Vigan10g227200 [Vigna angularis] BAT99315.1 hypothetical protein VIGAN_10072300 [Vigna angularis var. angularis]	4228.01	367.578	-3.52386	0.0415644
175	KOM47661.1	KOM47661.1hypothetical protein LR48_Vigan07g136500 [Vigna angularis] BAT76902.1 hypothetical protein VIGAN_01496800 [Vigna angularis var. angularis]	402.26	34.7014	-3.53506	0.0108896
176	BAU01329.1	BAU01329.1hypothetical protein VIGAN_11053900 [Vigna angularis var. angularis]	5098.66	438.266	-3.54024	0.046319
177	XP_014502825.1	XP_014502825.1PREDICTED: protein DAMAGED DNA-BINDING 2 [Vigna radiata var. radiata]	1183.44	101.534	-3.54295	0.023773
178	XP_014514484.1	XP_014514484.1PREDICTED: UDP-glucuronate 4-epimerase 3 [Vigna radiata var. radiata]	1214.56	104.104	-3.54433	0.0240798
179	XP_014493585.1	XP_014493585.1PREDICTED: RHOMBOID-like protein 2 [Vigna radiata var. radiata]	782.734	66.8324	-3.5499	0.017638
180	XP_003536125.1	XP_003536125.1PREDICTED: UDP-glucuronic acid decarboxylase 2 [Glycine max] KRH31872.1 hypothetical protein GLYMA_10G018400 [Glycine max] KRH31873.1 hypothetical protein GLYMA_10G018400 [Glycine max]	1163.21	98.9634	-3.55507	0.0231595
181	XP_014518442.1	XP_014518442.1PREDICTED: CSC1-like protein ERD4 [Vigna radiata var. radiata]	1607.48	136.235	-3.56063	0.0266871
182	XP_014511762.1	XP_014511762.1PREDICTED: alpha-1,4 glucan phosphorylase L isozyme, chloroplastic/amyloplastic-like isoform X2 [Vigna radiata var. radiata]	3470.95	293.034	-3.56619	0.0371166
183	XP_017417330.1	XP_017417330.1PREDICTED: uncharacterized protein LOC108328058 [Vigna angularis] KOM37130.1 hypothetical protein LR48_Vigan03g051100 [Vigna angularis] BAT83692.1 hypothetical protein VIGAN_04088700 [Vigna angularis var. angularis]	446.61	37.2719	-3.58285	0.0115031
184	XP_022638357.1	XP_022638357.1pectin acetylesterase 8-like isoform X1 [Vigna radiata var. radiata]	481.623	39.8424	-3.59553	0.0124233
185	XP_014494340.1	XP_014494340.1PREDICTED: homeobox-leucine zipper protein ATHB-6-like [Vigna radiata var. radiata]	2616.63	215.92	-3.59914	0.0305215
186	XP_014505609.1	XP_014505609.1PREDICTED: CASP-like protein 2B1 [Vigna radiata var. radiata]	1304.82	106.675	-3.61256	0.0226994
187	XP_014497765.1	XP_014497765.1PREDICTED: transcription factor HBP-1b(c38)-like [Vigna radiata var. radiata]	3718.38	303.316	-3.61578	0.0363497
188	XP_014513467.1	XP_014513467.1PREDICTED: uncharacterized protein LOC106771926 [Vigna radiata var. radiata]	457.503	37.2719	-3.61762	0.0110429
189	XP_014500571.1	XP_014500571.1PREDICTED: uncharacterized protein LOC106761525 [Vigna radiata var. radiata]	742.275	60.4062	-3.61918	0.0159509
190	NP_001304219.1	NP_001304219.1bifunctional epoxide hydrolase 2-like [Vigna radiata] AKJ75506.1 epoxide hydrolase [Vigna radiata]	2240.83	179.933	-3.6385	0.0273006
191	XP_014517346.1	XP_014517346.1PREDICTED: glucose and ribitol dehydrogenase-like [Vigna radiata var. radiata]	1545.24	123.383	-3.64662	0.0234663
192	XP_014494761.1	XP_014494761.1PREDICTED: eukaryotic translation initiation factor 6-2 [Vigna radiata var. radiata] XP_017406847.1 PREDICTED: eukaryotic translation initiation factor 6-2-like [Vigna angularis] KOM26729.1 hypothetical protein LR48_Vigan307s001400 [Vigna angularis] BAU02505.1 hypothetical protein VIGAN_11204800 [Vigna angularis var. angularis]	451.278	35.9867	-3.64848	0.00981595
193	XP_014502021.1	XP_014502021.1PREDICTED: protein ASPARTIC PROTEASE IN GUARD CELL 2-like [Vigna radiata var. radiata]	406.928	32.131	-3.66274	0.00843558
194	XP_014514980.1	XP_014514980.1PREDICTED: molybdate transporter 2 [Vigna radiata var. radiata]	1301.7	101.534	-3.68037	0.0199387
195	XP_014510507.1	XP_014510507.1PREDICTED: probable sulfate transporter 3.3 [Vigna radiata var. radiata]	5959.21	457.545	-3.70313	0.0423313
196	XP_014493578.1	XP_014493578.1PREDICTED: vicilin-like antimicrobial peptides 2-2 [Vigna radiata var. radiata]	1717.97	131.094	-3.71203	0.0222393
197	XP_017424767.1	XP_017424767.1PREDICTED: receptor-like protein kinase HERK 1 [Vigna angularis] KOM44248.1 hypothetical protein LR48_Vigan05g185300 [Vigna angularis]	1759.21	133.665	-3.71823	0.022546
198	XP_014494264.1	XP_014494264.1PREDICTED: serine/threonine protein phosphatase 2A 57 kDa regulatory subunit B' iota isoform-like [Vigna radiata var. radiata] XP_014494265.1 PREDICTED: serine/threonine protein phosphatase 2A 57 kDa regulatory subunit B' iota isoform-like [Vigna radiata var. radiata] XP_014494266.1 PREDICTED: serine/threonine protein phosphatase 2A 57 kDa regulatory subunit B' iota isoform-like [Vi…	1436.31	107.96	-3.7338	0.0185583
199	XP_014510070.1	XP_014510070.1PREDICTED: probable xyloglucan endotransglucosylase/hydrolase protein 28 [Vigna radiata var. radiata]	823.193	61.6914	-3.73809	0.0145706
200	XP_014494857.1	XP_014494857.1PREDICTED: uncharacterized protein LOC106756790 [Vigna radiata var. radiata]	637.236	47.5538	-3.74419	0.0128834
201	XP_014503201.1	XP_014503201.1PREDICTED: probable glycosyltransferase At5g03795 [Vigna radiata var. radiata]	1498.55	110.531	-3.76105	0.0182515
202	XP_014505344.1	XP_014505344.1PREDICTED: fasciclin-like arabinogalactan protein 2 [Vigna radiata var. radiata]	1157.76	84.8257	-3.77069	0.0170245
203	XP_014523207.1	XP_014523207.1PREDICTED: biotin carboxyl carrier protein of acetyl-CoA carboxylase, chloroplastic [Vigna radiata var. radiata]	511.189	37.2719	-3.7777	0.00904908
204	KOM31648.1	KOM31648.1hypothetical protein LR48_Vigan01g120300 [Vigna angularis]	687.81	50.1243	-3.77843	0.0130368
205	XP_022640374.1	XP_022640374.1uncharacterized protein LOC106770051 isoform X2 [Vigna radiata var. radiata]	7113.85	516.666	-3.78333	0.0434049
206	XP_014507084.1	XP_014507084.1PREDICTED: bifunctional dTDP-4-dehydrorhamnose 3,5-epimerase/dTDP-4-dehydrorhamnose reductase [Vigna radiata var. radiata]	1950.61	141.376	-3.78631	0.0208589
207	XP_014524156.1	XP_014524156.1PREDICTED: linoleate 9S-lipoxygenase 5, chloroplastic-like [Vigna radiata var. radiata] XP_014524157.1 PREDICTED: linoleate 9S-lipoxygenase 5, chloroplastic-like [Vigna radiata var. radiata]	4403.07	318.739	-3.78806	0.0338957
208	XP_014505183.1	XP_014505183.1PREDICTED: uncharacterized protein LOC106765172 [Vigna radiata var. radiata]	2268.06	159.37	-3.83101	0.021319
209	XP_014494652.1	XP_014494652.1PREDICTED: ocs element-binding factor 1-like [Vigna radiata var. radiata]	1764.65	123.383	-3.83817	0.0179448
210	XP_014515786.1	XP_014515786.1PREDICTED: non-specific lipid-transfer protein-like protein At5g64080 [Vigna radiata var. radiata]	1132.09	75.8291	-3.90009	0.0144172
211	XP_014512341.1	XP_014512341.1PREDICTED: GRF1-interacting factor 1-like [Vigna radiata var. radiata]	693.257	46.2686	-3.90528	0.0101227
212	XP_003530453.1	XP_003530453.1PREDICTED: luminal-binding protein 5 [Glycine max] KRH41370.1 hypothetical protein GLYMA_08G025700 [Glycine max]	2722.45	181.219	-3.9091	0.0210123
213	XP_014510898.1	XP_014510898.1PREDICTED: sucrose-phosphatase 1-like [Vigna radiata var. radiata] XP_014510899.1 PREDICTED: sucrose-phosphatase 1-like [Vigna radiata var. radiata]	7150.42	472.968	-3.91821	0.0392638
214	XP_017437718.1	XP_017437718.1PREDICTED: alpha-glucan water dikinase, chloroplastic isoform X2 [Vigna angularis] KOM31677.1 hypothetical protein LR48_Vigan01g123200 [Vigna angularis]	1752.98	115.671	-3.92171	0.0174847
215	XP_014523158.1	XP_014523158.1PREDICTED: trifunctional UDP-glucose 4,6-dehydratase/UDP-4-keto-6-deoxy-D-glucose 3,5-epimerase/UDP-4-keto-L-rhamnose-reductase RHM1 [Vigna radiata var. radiata] XP_014523160.1 PREDICTED: trifunctional UDP-glucose 4,6-dehydratase/UDP-4-keto-6-deoxy-D-glucose 3,5-epimerase/UDP-4-keto-L-rhamnose-reductase RHM1 [Vigna radiata var. radiata] XP_017425252.1 PREDICTED: trifunctional UDP-gl…	7211.89	471.683	-3.93449	0.0386503
216	XP_014508093.1	XP_014508093.1PREDICTED: snakin-2-like [Vigna radiata var. radiata]	1006.04	65.5472	-3.94001	0.0134969
217	#N/A	#N/A	277.769	17.9933	-3.94835	0.00306748
218	ABW70800.1	ABW70800.1chloroplast light harvesting chlorophyll a/b binding protein [Populus euphratica]	736.05	47.5538	-3.95217	0.0095092
219	XP_014496085.1	XP_014496085.1PREDICTED: cathepsin B-like [Vigna radiata var. radiata]	1094.74	70.6881	-3.95297	0.0141104
220	AAK84080.1	AAK84080.1 actin, partial [Triticum monococcum]	717.377	46.2686	-3.95463	0.00935583
221	XP_007160200.1	XP_007160200.1hypothetical protein PHAVU_002G301400g [Phaseolus vulgaris] ESW32194.1 hypothetical protein PHAVU_002G301400g [Phaseolus vulgaris]	2699.89	172.222	-3.97056	0.0184049
222	XP_014494400.1	XP_014494400.1PREDICTED: pheophorbide a oxygenase, chloroplastic [Vigna radiata var. radiata]	1573.25	100.249	-3.97209	0.0154908
223	XP_014517567.1	XP_014517567.1PREDICTED: adenosine deaminase-like protein [Vigna radiata var. radiata] XP_014517568.1 PREDICTED: adenosine deaminase-like protein [Vigna radiata var. radiata]	669.136	42.4129	-3.97973	0.00858896
224	XP_014500967.1	XP_014500967.1PREDICTED: nudix hydrolase 3-like [Vigna radiata var. radiata]	10447.1	655.472	-3.99442	0.045092
225	XP_014513085.1	XP_014513085.1PREDICTED: uncharacterized protein LOC106771604 [Vigna radiata var. radiata]	574.991	35.9867	-3.998	0.00705521
226	#N/A	#N/A	1199	74.5438	-4.0076	0.0139571
227	XP_007143291.1	XP_007143291.1hypothetical protein PHAVU_007G059900g [Phaseolus vulgaris] ESW15285.1 hypothetical protein PHAVU_007G059900g [Phaseolus vulgaris]	4676.95	290.464	-4.00914	0.0271472
228	XP_017419741.1	XP_017419741.1PREDICTED: uncharacterized protein LOC108329883 [Vigna angularis] KOM41919.1 hypothetical protein LR48_Vigan04g211700 [Vigna angularis]	897.888	55.2653	-4.02209	0.0104294
229	BAT93736.1	BAT93736.1hypothetical protein VIGAN_08026500, partial [Vigna angularis var. angularis]	567.21	34.7014	-4.03082	0.00644172
230	XP_014495312.1	XP_014495312.1PREDICTED: stachyose synthase [Vigna radiata var. radiata]	3961.91	239.054	-4.05079	0.0233129
231	XP_014503401.1	XP_014503401.1PREDICTED: uncharacterized protein LOC106763756 [Vigna radiata var. radiata]	6637.68	399.709	-4.05366	0.0334356
232	XP_014518287.1	XP_014518287.1PREDICTED: glucose and ribitol dehydrogenase-like [Vigna radiata var. radiata]	1328.16	79.6848	-4.05898	0.0138037
233	XP_017437718.1	XP_017437718.1PREDICTED: alpha-glucan water dikinase, chloroplastic isoform X2 [Vigna angularis] KOM31677.1 hypothetical protein LR48_Vigan01g123200 [Vigna angularis]	1778.66	106.675	-4.0595	0.0147239
234	KOM31648.1	KOM31648.1hypothetical protein LR48_Vigan01g120300 [Vigna angularis]	621.674	37.2719	-4.06	0.00674847
235	XP_017437718.1	XP_017437718.1PREDICTED: alpha-glucan water dikinase, chloroplastic isoform X2 [Vigna angularis] KOM31677.1 hypothetical protein LR48_Vigan01g123200 [Vigna angularis]	1803.56	107.96	-4.06228	0.0148773
236	XP_014509378.1	XP_014509378.1PREDICTED: protein IQ-DOMAIN 31-like isoform X1 [Vigna radiata var. radiata] XP_014509379.1 PREDICTED: protein IQ-DOMAIN 31-like isoform X1 [Vigna radiata var. radiata]	2259.5	132.38	-4.09325	0.0157975
237	XP_014492537.1	XP_014492537.1PREDICTED: cytochrome P450 83B1-like [Vigna radiata var. radiata]	1192	69.4029	-4.10224	0.0121166
238	XP_014500967.1	XP_014500967.1PREDICTED: nudix hydrolase 3-like [Vigna radiata var. radiata]	4115.97	236.484	-4.12142	0.0211656
239	XP_014515750.1	XP_014515750.1PREDICTED: inositol oxygenase 1-like [Vigna radiata var. radiata]	6755.94	386.857	-4.12629	0.0302147
240	XP_017407395.1	XP_017407395.1PREDICTED: inositol oxygenase 1-like isoform X1 [Vigna angularis]	7411.08	415.132	-4.15804	0.0315951
241	XP_017414484.1	XP_017414484.1PREDICTED: DEAD-box ATP-dependent RNA helicase 3, chloroplastic-like [Vigna angularis]	2621.3	141.376	-4.21267	0.0150307
242	XP_014501172.1	XP_014501172.1PREDICTED: sucrose synthase-like [Vigna radiata var. radiata] XP_014501173.1 PREDICTED: sucrose synthase-like [Vigna radiata var. radiata] XP_014501174.1 PREDICTED: sucrose synthase-like [Vigna radiata var. radiata]	1728.86	92.5372	-4.22365	0.0127301
243	XP_014523248.1	XP_014523248.1PREDICTED: leucine-rich repeat extensin-like protein 3 [Vigna radiata var. radiata]	2032.31	106.675	-4.25183	0.0131902
244	XP_014517790.1	XP_014517790.1PREDICTED: non-specific lipid-transfer protein-like protein At5g64080 [Vigna radiata var. radiata]	835.643	43.6981	-4.25724	0.00659509
245	XP_014501088.1	XP_014501088.1PREDICTED: probable inositol transporter 2 [Vigna radiata var. radiata]	3691.92	192.786	-4.2593	0.0171779
246	XP_014494652.1	XP_014494652.1PREDICTED: ocs element-binding factor 1-like [Vigna radiata var. radiata]	1610.6	83.5405	-4.26897	0.0113497
247	XP_014501172.1	XP_014501172.1PREDICTED: sucrose synthase-like [Vigna radiata var. radiata] XP_014501173.1 PREDICTED: sucrose synthase-like [Vigna radiata var. radiata] XP_014501174.1 PREDICTED: sucrose synthase-like [Vigna radiata var. radiata]	1788.77	92.5372	-4.27279	0.0122699
248	XP_014495461.1	XP_014495461.1PREDICTED: thioredoxin-like 1-1, chloroplastic [Vigna radiata var. radiata]	1122.75	57.8357	-4.27893	0.00828221
249	XP_017413849.1	XP_017413849.1PREDICTED: uncharacterized protein LOC108325306 [Vigna angularis] KOM35985.1 hypothetical protein LR48_Vigan02g213500 [Vigna angularis]	1301.7	66.8324	-4.28371	0.00920245
250	XP_017407403.1	XP_017407403.1PREDICTED: protein IQ-DOMAIN 14-like [Vigna angularis] KOM27401.1 hypothetical protein LR48_Vigan406s021100 [Vigna angularis] BAT98465.1 hypothetical protein VIGAN_09212300 [Vigna angularis var. angularis]	1680.62	84.8257	-4.30835	0.0105828
251	ACU23316.1	ACU23316.1unknown [Glycine max]	696.369	34.7014	-4.32678	0.00506135
252	XP_014512275.1	XP_014512275.1PREDICTED: probable prolyl 4-hydroxylase 6 [Vigna radiata var. radiata]	1042.61	51.4095	-4.34202	0.00766871
253	BAD95470.1	BAD95470.1BiP [Glycine max]	2033.86	100.249	-4.34257	0.0116564
254	NP_001241277.1	NP_001241277.1chlorophyll a-b binding protein 3, chloroplastic [Glycine max] ACU24438.1 unknown [Glycine max] KRH42317.1 hypothetical protein GLYMA_08G082900 [Glycine max]	836.421	41.1276	-4.34605	0.0059816
255	XP_014510898.1	XP_014510898.1PREDICTED: sucrose-phosphatase 1-like [Vigna radiata var. radiata] XP_014510899.1 PREDICTED: sucrose-phosphatase 1-like [Vigna radiata var. radiata]	1701.63	83.5405	-4.3483	0.00996933
256	XP_014520963.1	XP_014520963.1PREDICTED: allene oxide cyclase 3, chloroplastic-like [Vigna radiata var. radiata]	1752.98	84.8257	-4.36917	0.00966258
257	XP_022744061.1	XP_022744061.1calreticulin-like [Durio zibethinus]	2116.34	100.249	-4.39992	0.0107362
258	XP_014523928.1	XP_014523928.1PREDICTED: beta-conglycinin, beta chain-like [Vigna radiata var. radiata]	10675.8	497.387	-4.42384	0.0314417
259	XP_014502142.1	XP_014502142.1PREDICTED: thiol protease aleurain-like [Vigna radiata var. radiata]	3725.38	172.222	-4.43505	0.0142638
260	XP_014505183.1	XP_014505183.1PREDICTED: uncharacterized protein LOC106765172 [Vigna radiata var. radiata]	2233.05	101.534	-4.45898	0.0102761
261	XP_014523928.1	XP_014523928.1PREDICTED: beta-conglycinin, beta chain-like [Vigna radiata var. radiata]	20508.3	924.087	-4.47203	0.0498466
262	XP_014517567.1	XP_014517567.1PREDICTED: adenosine deaminase-like protein [Vigna radiata var. radiata] XP_014517568.1 PREDICTED: adenosine deaminase-like protein [Vigna radiata var. radiata]	697.147	30.8457	-4.49832	0.00383436
263	XP_014510024.1	XP_014510024.1PREDICTED: PLASMODESMATA CALLOSE-BINDING PROTEIN 3-like [Vigna radiata var. radiata]	1430.08	62.9767	-4.50514	0.00736196
264	XP_014495312.1	XP_014495312.1PREDICTED: stachyose synthase [Vigna radiata var. radiata]	16762.6	733.871	-4.51358	0.0409509
265	XP_022638357.1	XP_022638357.1pectin acetylesterase 8-like isoform X1 [Vigna radiata var. radiata]	1882.14	80.97	-4.53884	0.00797546
266	XP_014507677.1	XP_014507677.1PREDICTED: CASP-like protein 1D1 [Vigna radiata var. radiata]	1460.43	57.8357	-4.65829	0.00582822
267	XP_014510888.1	XP_014510888.1PREDICTED: protein NUCLEAR FUSION DEFECTIVE 4-like [Vigna radiata var. radiata]	2398	91.2519	-4.71583	0.00782209
268	XP_017440938.1	XP_017440938.1PREDICTED: probable pectinesterase/pectinesterase inhibitor 36 [Vigna angularis] KOM57596.1 hypothetical protein LR48_Vigan11g062900 [Vigna angularis] BAT97707.1 hypothetical protein VIGAN_09122900 [Vigna angularis var. angularis]	11320.9	413.847	-4.77374	0.0242331
269	KYP72603.1	KYP72603.1hypothetical protein KK1_005199 [Cajanus cajan]	459.837	16.7081	-4.7825	0.00168712
270	NP_001304229.1	NP_001304229.1beta-conglycinin, beta chain-like precursor [Vigna radiata] ABG02261.1 8S globulin alpha' isoform precursor [Vigna radiata]	11268.7	406.135	-4.79422	0.0236196
271	XP_014524353.1	XP_014524353.1PREDICTED: beta-conglycinin, beta chain-like, partial [Vigna radiata var. radiata] XP_014490198.1 PREDICTED: beta-conglycinin, beta chain-like, partial [Vigna radiata var. radiata]	1983.29	69.4029	-4.83676	0.00552147
272	BAT88298.1	BAT88298.1hypothetical protein VIGAN_05175700 [Vigna angularis var. angularis]	1486.11	51.4095	-4.85336	0.00444785
273	XP_017427202.1	XP_017427202.1PREDICTED: probable peroxygenase 4 [Vigna angularis] BAT99012.1 hypothetical protein VIGAN_10038500 [Vigna angularis var. angularis]	1272.14	43.6981	-4.86354	0.00398773
274	XP_014493950.1	XP_014493950.1PREDICTED: protein MOTHER of FT and TF 1 [Vigna radiata var. radiata]	1189.66	39.8424	-4.9001	0.00337423
275	XP_014505019.1	XP_014505019.1PREDICTED: GDP-L-galactose phosphorylase 1-like [Vigna radiata var. radiata]	3289.66	109.245	-4.9123	0.00751534
276	XP_014521723.1	XP_014521723.1PREDICTED: uncharacterized protein LOC106778296 [Vigna radiata var. radiata]	14137.5	461.401	-4.93736	0.0254601
277	XP_014505686.1	XP_014505686.1PREDICTED: cell wall / vacuolar inhibitor of fructosidase 1-like [Vigna radiata var. radiata]	2601.85	84.8257	-4.93889	0.00567485
278	NP_001304231.1	NP_001304231.1beta-conglycinin, beta chain-like precursor [Vigna radiata] ABG02262.1 8S globulin beta isoform precursor [Vigna radiata] ABW23573.1 8S globulin beta subunit [Vigna radiata]	16314.5	524.377	-4.9594	0.0279141
279	XP_017413273.1	XP_017413273.1PREDICTED: beta-conglycinin, beta chain-like [Vigna angularis] KOM36079.1 hypothetical protein LR48_Vigan02g222900 [Vigna angularis] BAT94099.1 hypothetical protein VIGAN_08067000 [Vigna angularis var. angularis]	2040.09	62.9767	-5.01767	0.00429448
280	XP_017405561.1	XP_017405561.1PREDICTED: oil body-associated protein 1A [Vigna angularis] KOM25431.1 hypothetical protein LR48_Vigan102s008900 [Vigna angularis] BAT86644.1 hypothetical protein VIGAN_04431600 [Vigna angularis var. angularis]	15162.2	462.686	-5.0343	0.0251534
281	XP_017413273.1	XP_017413273.1PREDICTED: beta-conglycinin, beta chain-like [Vigna angularis] KOM36079.1 hypothetical protein LR48_Vigan02g222900 [Vigna angularis] BAT94099.1 hypothetical protein VIGAN_08067000 [Vigna angularis var. angularis]	15587	454.974	-5.09841	0.0243865
282	NP_001304081.1	NP_001304081.1sucrose synthase [Vigna radiata] Q01390.1 RecName: Full=Sucrose synthase; AltName: Full=Sucrose-UDP glucosyltransferase BAA01108.1 sucrose synthase [Vigna radiata var. radiata]	32245.4	890.67	-5.17806	0.0418712
283	XP_014522836.1	XP_014522836.1PREDICTED: uncharacterized protein At1g04910-like [Vigna radiata var. radiata]	14637	403.565	-5.18067	0.0203988
284	XP_014502674.1	XP_014502674.1PREDICTED: early nodulin-like protein 3 [Vigna radiata var. radiata]	1683.73	46.2686	-5.18549	0.00260736
285	XP_014497514.1	XP_014497514.1PREDICTED: uncharacterized protein LOC106759015 isoform X1 [Vigna radiata var. radiata]	3289.66	89.9667	-5.1924	0.00490798
286	XP_017432243.1	XP_017432243.1PREDICTED: acidic endochitinase isoform X2 [Vigna angularis] BAT89461.1 hypothetical protein VIGAN_06041600 [Vigna angularis var. angularis]	3487.29	93.8224	-5.21603	0.00521472
287	XP_017405557.1	XP_017405557.1PREDICTED: serine hydroxymethyltransferase 4 [Vigna angularis] KOM25406.1 hypothetical protein LR48_Vigan102s006400 [Vigna angularis] BAT86668.1 hypothetical protein VIGAN_04434200 [Vigna angularis var. angularis]	723.601	19.2786	-5.23012	0.00138037
288	#N/A	#N/A	1841.68	47.5538	-5.27532	0.00245399
289	NP_001304231.1	NP_001304231.1beta-conglycinin, beta chain-like precursor [Vigna radiata] ABG02262.1 8S globulin beta isoform precursor [Vigna radiata] ABW23573.1 8S globulin beta subunit [Vigna radiata]	25363.4	652.901	-5.27974	0.0340491
290	XP_014517640.1	XP_014517640.1PREDICTED: glucose and ribitol dehydrogenase homolog 1-like [Vigna radiata var. radiata]	15375.4	348.3	-5.46415	0.0173313
291	NP_001316763.1	NP_001316763.1 sucrose synthase [Vigna angularis] XP_017436885.1 PREDICTED: sucrose synthase [Vigna angularis] BAH56282.1 sucrose synthase [Vigna angularis] KOM33309.1 hypothetical protein LR48_Vigan01g286500 [Vigna angularis] BAT76919.1 hypothetical protein VIGAN_01499000 [Vigna angularis var. angularis]	4535.34	100.249	-5.49956	0.00460123
292	XP_014509399.1	XP_014509399.1PREDICTED: receptor-like protein kinase HSL1 [Vigna radiata var. radiata]	14949.8	323.88	-5.52852	0.0161043
293	XP_014514398.1	XP_014514398.1PREDICTED: subtilisin-like protease SBT1.7 [Vigna radiata var. radiata]	6785.51	146.517	-5.53332	0.00690184
294	XP_017425254.1	XP_017425254.1PREDICTED: seed linoleate 9S-lipoxygenase-2 [Vigna angularis] KOM44416.1 hypothetical protein LR48_Vigan05g202100 [Vigna angularis] BAT91737.1 hypothetical protein VIGAN_07036000 [Vigna angularis var. angularis]	25887	552.653	-5.54971	0.0277607
295	XP_017422544.1	XP_017422544.1PREDICTED: alcohol dehydrogenase 1 [Vigna angularis] KOM41461.1 hypothetical protein LR48_Vigan04g165900 [Vigna angularis] BAT78758.1 hypothetical protein VIGAN_02148500 [Vigna angularis var. angularis]	5052.76	105.39	-5.58327	0.0047546
296	AGV54696.1	AGV54696.1histone H1 subtype 5 [Phaseolus vulgaris]	4171.21	86.111	-5.59812	0.00368098
297	XP_014502603.1	XP_014502603.1PREDICTED: probable isoaspartyl peptidase/L-asparaginase 2 [Vigna radiata var. radiata]	2015.97	41.1276	-5.61522	0.00230061
298	XP_014494562.1	XP_014494562.1PREDICTED: probable protein phosphatase 2C 39 [Vigna radiata var. radiata]	16483.3	329.021	-5.64668	0.0162577
299	XP_014516195.1	XP_014516195.1PREDICTED: uncharacterized protein LOC106773942 [Vigna radiata var. radiata]	1224.68	24.4195	-5.64822	0.00122699
300	XP_007155784.1	XP_007155784.1hypothetical protein PHAVU_003G231500g [Phaseolus vulgaris] ESW27778.1 hypothetical protein PHAVU_003G231500g [Phaseolus vulgaris]	2177.81	42.4129	-5.68223	0.00199387
301	XP_014523480.1	XP_014523480.1PREDICTED: P34 probable thiol protease-like isoform X1 [Vigna radiata var. radiata]	1126.64	17.9933	-5.96842	0.000460123
302	XP_014523480.1	XP_014523480.1PREDICTED: P34 probable thiol protease-like isoform X1 [Vigna radiata var. radiata]	5574.84	83.5405	-6.06031	0.00276074
303	XP_017423951.1	XP_017423951.1PREDICTED: ABSCISIC ACID-INSENSITIVE 5-like protein 1 [Vigna angularis] BAT92073.1 hypothetical protein VIGAN_07073300 [Vigna angularis var. angularis]	6131.94	91.2519	-6.07034	0.00322086
304	XP_022640225.1	XP_022640225.1granule-bound starch synthase 1, chloroplastic/amyloplastic-like isoform X1 [Vigna radiata var. radiata] XP_022640226.1 granule-bound starch synthase 1, chloroplastic/amyloplastic-like isoform X1 [Vigna radiata var. radiata]	7046.94	98.9634	-6.15396	0.00352761
305	XP_017410545.1	XP_017410545.1PREDICTED: granule-bound starch synthase 1, chloroplastic/amyloplastic-like isoform X2 [Vigna angularis] XP_017410546.1 PREDICTED: granule-bound starch synthase 1, chloroplastic/amyloplastic-like isoform X2 [Vigna angularis] XP_017410547.1 PREDICTED: granule-bound starch synthase 1, chloroplastic/amyloplastic-like isoform X2 [Vigna angularis] KOM29711.1 hypothetical protein LR48_Vig…	4640.38	60.4062	-6.2634	0.00214724
306	XP_014499686.1	XP_014499686.1PREDICTED: seed linoleate 9S-lipoxygenase-2 [Vigna radiata var. radiata]	19173.9	248.051	-6.27236	0.0125767
307	XP_017405620.1	XP_017405620.1PREDICTED: 1-Cys peroxiredoxin [Vigna angularis] KOM25488.1 hypothetical protein LR48_Vigan107s000700 [Vigna angularis] BAT74179.1 hypothetical protein VIGAN_01179400 [Vigna angularis var. angularis]	10493.8	119.527	-6.45605	0.0041411
308	KOM58616.1	KOM58616.1hypothetical protein LR48_Vigan11g165000 [Vigna angularis]	10338.2	95.1077	-6.7642	0.00291411
309	XP_017405620.1	XP_017405620.1PREDICTED: 1-Cys peroxiredoxin [Vigna angularis] KOM25488.1 hypothetical protein LR48_Vigan107s000700 [Vigna angularis] BAT74179.1 hypothetical protein VIGAN_01179400 [Vigna angularis var. angularis]	6105.48	52.6948	-6.8563	0.00153374
310	XP_017441892.1	XP_017441892.1PREDICTED: patatin-2-Kuras 4-like [Vigna angularis] KOM58613.1 hypothetical protein LR48_Vigan11g164700 [Vigna angularis] BAT96836.1 hypothetical protein VIGAN_09014300 [Vigna angularis var. angularis]	27710.8	226.202	-6.93669	0.0118098
311	XP_014515449.1	XP_014515449.1PREDICTED: patatin-17-like [Vigna radiata var. radiata]	8077.1	48.8391	-7.36966	0.00107362
312	XP_017432730.1	XP_017432730.1PREDICTED: albumin-1-like [Vigna angularis] KOM49199.1 hypothetical protein LR48_Vigan08g002600 [Vigna angularis] BAT89290.1 hypothetical protein VIGAN_06020800 [Vigna angularis var. angularis]	7795.44	46.2686	-7.39645	0.000766871
313	XP_014502295.1	XP_014502295.1PREDICTED: dehydration-responsive protein RD22-like [Vigna radiata var. radiata]	25503.4	118.242	-7.75281	0.0053681
314	XP_014503907.1	XP_014503907.1PREDICTED: snakin-2-like [Vigna radiata var. radiata]	42775.7	152.943	-8.12765	0.00889571
315	BAT96833.1	BAT96833.1hypothetical protein VIGAN_09013900 [Vigna angularis var. angularis]	11743.3	41.1276	-8.15752	0.000613497
316	XP_014512432.1	XP_014512432.1PREDICTED: O-glucosyltransferase rumi homolog isoform X1 [Vigna radiata var. radiata]	3328.57	11.5671	-8.16872	0.000153374
317	KOM30095.1	KOM30095.1hypothetical protein LR48_Vigan878s001300 [Vigna angularis]	48005.1	106.675	-8.81382	0.00628834
318	KOM30096.1	KOM30096.1hypothetical protein LR48_Vigan878s001400 [Vigna angularis]	18879.8	37.2719	-8.98454	0.000920245
319	KOM52866.1	KOM52866.1hypothetical protein LR48_Vigan09g152500 [Vigna angularis]	118691	230.058	-9.011	0.0259202
320	XP_014518107.1	XP_014518107.1PREDICTED: basic 7S globulin 2-like [Vigna radiata var. radiata]	142370	210.779	-9.3997	0.028681
321	XP_017441892.1	XP_017441892.1PREDICTED: patatin-2-Kuras 4-like [Vigna angularis] KOM58613.1 hypothetical protein LR48_Vigan11g164700 [Vigna angularis] BAT96836.1 hypothetical protein VIGAN_09014300 [Vigna angularis var. angularis]	55805.2	82.2553	-9.40608	0.00613497
322	XP_014515257.1	XP_014515257.1PREDICTED: seed linoleate 9S-lipoxygenase-like [Vigna radiata var. radiata]	62168.2	87.3962	-9.47439	0.00720859
323	XP_017430570.1	XP_017430570.1PREDICTED: alcohol dehydrogenase 1-like [Vigna angularis] KOM48549.1 hypothetical protein LR48_Vigan07g225300 [Vigna angularis]	15708.4	20.5638	-9.57721	0.000306748
324	XP_014512565.1	XP_014512565.1PREDICTED: mannose-specific lectin alpha chain-like [Vigna radiata var. radiata]	137948	158.084	-9.76921	0.0245399
325	XP_014512565.1	XP_014512565.1PREDICTED: mannose-specific lectin alpha chain-like [Vigna radiata var. radiata]	76635.6	77.1143	-9.9568	0.00812883
326	XP_014512565.1	XP_014512565.1PREDICTED: mannose-specific lectin alpha chain-like [Vigna radiata var. radiata]	35171.7	34.7014	-9.9852	0.00184049

## Sheet: Up-regulated T-9
SL Num	Gene ID	Annotation	baseMean_Susceptible_Control	baseMean_Susceptible_Infested	log2FoldChange	FDR (≤ 0.05)
1	XP_017432616.1	XP_017432616.1PREDICTED: seed biotin-containing protein SBP65-like [Vigna angularis] BAT90032.1 hypothetical protein VIGAN_06119700 [Vigna angularis var. angularis]	20.5328	23970.7	10.1891	0.0401408
2	XP_017432616.1	XP_017432616.1PREDICTED: seed biotin-containing protein SBP65-like [Vigna angularis] BAT90032.1 hypothetical protein VIGAN_06119700 [Vigna angularis var. angularis]	20.1661	14092.2	9.44875	0.025
3	XP_017435930.1	XP_017435930.1PREDICTED: chaperone protein DnaJ-like [Vigna angularis] KOM52023.1 hypothetical protein LR48_Vigan09g068200 [Vigna angularis] BAT74930.1 hypothetical protein VIGAN_01271300 [Vigna angularis var. angularis]	8.79975	5187.42	9.20334	0.0028169
4	XP_014513267.1	XP_014513267.1PREDICTED: UPF0098 protein CPn_0877/CP_0992/CPj0877/CpB0906-like [Vigna radiata var. radiata]	24.1993	13947.7	9.17084	0.0285211
5	XP_014495672.1	XP_014495672.1PREDICTED: uncharacterized protein LOC106757514 [Vigna radiata var. radiata]	21.6327	12297.6	9.15095	0.0232394
6	XP_014513267.1	XP_014513267.1PREDICTED: UPF0098 protein CPn_0877/CP_0992/CPj0877/CpB0906-like [Vigna radiata var. radiata]	29.6992	13852.2	8.86548	0.0348592
7	XP_014502187.1	XP_014502187.1PREDICTED: TSC22 domain family protein 1-like [Vigna radiata var. radiata]	33.3657	14776.8	8.79075	0.040493
8	XP_014497783.1	XP_014497783.1PREDICTED: uncharacterized protein LOC106759226 [Vigna radiata var. radiata]	3.66656	1622.77	8.78982	0.000704225
9	KOM34212.1	KOM34212.1hypothetical protein LR48_Vigan02g036200 [Vigna angularis]	11.3663	3695.56	8.34488	0.00387324
10	XP_014495390.1	XP_014495390.1PREDICTED: galactinol synthase 2-like [Vigna radiata var. radiata]	35.199	11307.6	8.32754	0.0359155
11	XP_017429498.1	XP_017429498.1PREDICTED: geraniol 8-hydroxylase-like [Vigna angularis] KOM47882.1 hypothetical protein LR48_Vigan07g158600 [Vigna angularis] BAT97806.1 hypothetical protein VIGAN_09136400 [Vigna angularis var. angularis]	11.733	3000.09	7.99829	0.00316901
12	XP_017406008.1	XP_017406008.1PREDICTED: probable protein phosphatase 2C 39 isoform X1 [Vigna angularis] BAT74102.1 hypothetical protein VIGAN_01170000 [Vigna angularis var. angularis]	34.099	8615.7	7.98109	0.0271127
13	XP_014507454.1	XP_014507454.1PREDICTED: uncharacterized protein LOC106767132 [Vigna radiata var. radiata]	3.29991	711.838	7.75298	0.000352113
14	XP_014524587.1	XP_014524587.1PREDICTED: uncharacterized protein LOC106780797 [Vigna radiata var. radiata]	6.59981	1249.13	7.56428	0.00105634
15	XP_017429498.1	XP_017429498.1PREDICTED: geraniol 8-hydroxylase-like [Vigna angularis] KOM47882.1 hypothetical protein LR48_Vigan07g158600 [Vigna angularis] BAT97806.1 hypothetical protein VIGAN_09136400 [Vigna angularis var. angularis]	41.4322	7696.58	7.53732	0.0309859
16	XP_017429498.1	XP_017429498.1PREDICTED: geraniol 8-hydroxylase-like [Vigna angularis] KOM47882.1 hypothetical protein LR48_Vigan07g158600 [Vigna angularis] BAT97806.1 hypothetical protein VIGAN_09136400 [Vigna angularis var. angularis]	19.4328	3390.1	7.44669	0.00774648
17	XP_014507841.1	XP_014507841.1PREDICTED: uncharacterized protein LOC106767453 [Vigna radiata var. radiata]	29.3325	4966.5	7.40359	0.0165493
18	BAT72600.1	BAT72600.1hypothetical protein VIGAN_01002100 [Vigna angularis var. angularis]	46.1987	7320.21	7.30789	0.0355634
19	P32292.1	P32292.1RecName: Full=Indole-3-acetic acid-induced protein ARG2 BAA03307.1 hypothetical protein [Vigna radiata var. radiata]	11.733	1677.32	7.15944	0.00211268
20	XP_017425062.1	XP_017425062.1PREDICTED: malate synthase, glyoxysomal [Vigna angularis] KOM32711.1 hypothetical protein LR48_Vigan01g226700 [Vigna angularis] BAT75984.1 hypothetical protein VIGAN_01393200 [Vigna angularis var. angularis]	16.8662	1917.33	6.82882	0.00492958
21	XP_014522657.1	XP_014522657.1PREDICTED: NAC domain-containing protein 40-like [Vigna radiata var. radiata]	20.5328	2260.97	6.78287	0.00704225
22	XP_014522438.1	XP_014522438.1PREDICTED: serine/threonine-protein kinase CTR1 isoform X1 [Vigna radiata var. radiata]	8.06644	804.568	6.64014	0.00140845
23	KOM54169.1	KOM54169.1hypothetical protein LR48_Vigan10g006100 [Vigna angularis]	15.0329	1450.95	6.59273	0.00352113
24	XP_014489970.1	XP_014489970.1PREDICTED: ethylene-responsive transcription factor ABR1-like [Vigna radiata var. radiata]	13.9329	1273.67	6.51435	0.00246479
25	XP_014522657.1	XP_014522657.1PREDICTED: NAC domain-containing protein 40-like [Vigna radiata var. radiata]	40.3322	3534.65	6.45349	0.0264085
26	XP_014500160.1	XP_014500160.1PREDICTED: protein SRG1-like [Vigna radiata var. radiata]	12.0997	960.027	6.31004	0.00176056
27	XP_014494187.1	XP_014494187.1PREDICTED: uncharacterized protein LOC106756318 [Vigna radiata var. radiata]	57.1984	4412.85	6.26959	0.0429577
28	#N/A	#N/A	18.3328	1404.59	6.25957	0.0056338
29	XP_014515586.1	XP_014515586.1PREDICTED: cytochrome P450 82A3-like [Vigna radiata var. radiata]	41.0655	2970.08	6.17643	0.0267606
30	XP_017426478.1	XP_017426478.1PREDICTED: thiosulfate sulfurtransferase 16, chloroplastic [Vigna angularis] KOM45267.1 hypothetical protein LR48_Vigan06g057300 [Vigna angularis]	17.5995	1180.94	6.06826	0.00422535
31	AHF22630.1	AHF22630.1NADH dehydrogenase subunit 7, partial (mitochondrion) [Fragaria iinumae]	59.765	3763.74	5.97672	0.0471831
32	XP_014521421.1	XP_014521421.1PREDICTED: probable protein phosphatase 2C 51 [Vigna radiata var. radiata] XP_014521422.1 PREDICTED: probable protein phosphatase 2C 51 [Vigna radiata var. radiata] XP_014521423.1 PREDICTED: probable protein phosphatase 2C 51 [Vigna radiata var. radiata] XP_014521424.1 PREDICTED: probable protein phosphatase 2C 51 [Vigna radiata var. radiata]	44.7321	2776.44	5.95578	0.0302817
33	XP_014505096.1	XP_014505096.1PREDICTED: 17.8 kDa class I heat shock protein-like [Vigna radiata var. radiata]	26.0326	1595.5	5.93755	0.0112676
34	XP_014505659.1	XP_014505659.1PREDICTED: abscisate beta-glucosyltransferase [Vigna radiata var. radiata]	57.565	3441.92	5.90188	0.0450704
35	XP_014514818.1	XP_014514818.1PREDICTED: AP2-like ethylene-responsive transcription factor TOE3 [Vigna radiata var. radiata]	21.6327	1268.22	5.87344	0.00669014
36	XP_014507253.1	XP_014507253.1PREDICTED: heat shock factor protein HSF30-like [Vigna radiata var. radiata]	61.2316	3501.92	5.83772	0.0485915
37	XP_014512922.1	XP_014512922.1PREDICTED: low-temperature-induced 65 kDa protein-like isoform X1 [Vigna radiata var. radiata]	19.7994	1123.67	5.82661	0.00598592
38	XP_014524024.1	XP_014524024.1PREDICTED: F-box protein At5g51380 [Vigna radiata var. radiata]	49.1319	2738.26	5.80045	0.0373239
39	XP_014524035.1	XP_014524035.1PREDICTED: uncharacterized aarF domain-containing protein kinase At1g79600, chloroplastic-like [Vigna radiata var. radiata]	48.032	2672.8	5.79821	0.0338028
40	XP_007136864.1	XP_007136864.1hypothetical protein PHAVU_009G080200g [Phaseolus vulgaris] ESW08858.1 hypothetical protein PHAVU_009G080200g [Phaseolus vulgaris]	44.7321	2462.8	5.78284	0.0306338
41	XP_014491502.1	XP_014491502.1PREDICTED: putative F-box protein PP2-B12 [Vigna radiata var. radiata]	48.7653	2599.16	5.73605	0.0366197
42	XP_014512922.1	XP_014512922.1PREDICTED: low-temperature-induced 65 kDa protein-like isoform X1 [Vigna radiata var. radiata]	43.2654	2236.43	5.69184	0.0292254
43	XP_017422719.1	XP_017422719.1PREDICTED: 2-hydroxyisoflavanone synthase [Vigna angularis] KOM31590.1 hypothetical protein LR48_Vigan01g114500 [Vigna angularis] BAT74461.1 hypothetical protein VIGAN_01213300 [Vigna angularis var. angularis]	45.4654	2239.15	5.62204	0.0316901
44	XP_014515896.1	XP_014515896.1PREDICTED: heme-binding-like protein At3g10130, chloroplastic [Vigna radiata var. radiata]	59.765	2882.81	5.59203	0.0482394
45	XP_014524024.1	XP_014524024.1PREDICTED: F-box protein At5g51380 [Vigna radiata var. radiata]	57.1984	2757.35	5.59116	0.0457746
46	KOM46457.1	KOM46457.1hypothetical protein LR48_Vigan07g016100 [Vigna angularis]	13.5663	630.018	5.5373	0.00457746
47	YP_005090459.1	YP_005090459.1cytochrome c biogenesis FC (mitochondrion) [Millettia pinnata] AET62919.1 cytochrome c biogenesis FC (mitochondrion) [Millettia pinnata]	13.5663	621.836	5.51844	0.00528169
48	XP_014512923.1	XP_014512923.1PREDICTED: low-temperature-induced 65 kDa protein-like isoform X2 [Vigna radiata var. radiata]	31.8991	1450.95	5.50734	0.0179577
49	XP_014504098.1	XP_014504098.1PREDICTED: CBL-interacting serine/threonine-protein kinase 10-like [Vigna radiata var. radiata]	50.5986	2260.97	5.4817	0.0380282
50	KOM53580.1	KOM53580.1hypothetical protein LR48_Vigan09g223900 [Vigna angularis]	26.7659	1172.76	5.45337	0.0123239
51	XP_014491502.1	XP_014491502.1PREDICTED: putative F-box protein PP2-B12 [Vigna radiata var. radiata]	57.9317	2487.34	5.42411	0.0478873
52	KHN28129.1	KHN28129.1Putative mitochondrial protein [Glycine soja] KRH04776.1 hypothetical protein GLYMA_17G186200 [Glycine max]	52.4318	2228.25	5.40932	0.0408451
53	YP_005090463.1	YP_005090463.1NADH dehydrogenase subunit 4 (mitochondrion) [Millettia pinnata] AET62923.1 NADH dehydrogenase subunit 4 (mitochondrion) [Millettia pinnata]	24.9326	984.573	5.30339	0.0116197
54	XP_017431320.1	XP_017431320.1PREDICTED: NAD(P)H-quinone oxidoreductase subunit 1, chloroplastic [Vigna angularis]	34.099	1344.58	5.30128	0.0204225
55	XP_017406307.1	XP_017406307.1PREDICTED: tropinone reductase-like [Vigna angularis] KOM26226.1 hypothetical protein LR48_Vigan238s005900 [Vigna angularis]	20.8994	812.75	5.28128	0.00985915
56	XP_014518087.1	XP_014518087.1PREDICTED: uncharacterized protein LOC106775475 [Vigna radiata var. radiata]	17.9662	695.474	5.27464	0.00880282
57	XP_014518970.1	XP_014518970.1PREDICTED: chaperone protein dnaJ 20, chloroplastic-like [Vigna radiata var. radiata]	15.7662	608.199	5.26963	0.00739437
58	XP_017413953.1	XP_017413953.1PREDICTED: 18 kDa seed maturation protein-like [Vigna angularis] KOM34104.1 hypothetical protein LR48_Vigan02g025400 [Vigna angularis] BAT96445.1 hypothetical protein VIGAN_08338800 [Vigna angularis var. angularis]	10.633	409.103	5.26584	0.00633803
59	XP_017417297.1	XP_017417297.1PREDICTED: protein DOWNY MILDEW RESISTANCE 6-like [Vigna angularis] KOM36936.1 hypothetical protein LR48_Vigan03g031700 [Vigna angularis]	34.099	1306.4	5.25972	0.0207746
60	XP_013442822.1	XP_013442822.1NADH-quinone oxidoreductase protein [Medicago truncatula] KEH16847.1 NADH-quinone oxidoreductase protein [Medicago truncatula]	43.9988	1663.68	5.24077	0.0320423
61	XP_017413953.1	XP_017413953.1PREDICTED: 18 kDa seed maturation protein-like [Vigna angularis] KOM34104.1 hypothetical protein LR48_Vigan02g025400 [Vigna angularis] BAT96445.1 hypothetical protein VIGAN_08338800 [Vigna angularis var. angularis]	38.1323	1440.04	5.23895	0.0257042
62	#N/A	#N/A	10.2664	381.829	5.21693	0.0084507
63	XP_014495383.1	XP_014495383.1PREDICTED: universal stress protein A-like protein [Vigna radiata var. radiata]	9.53306	354.556	5.21693	0.00915493
64	XP_014519909.1	XP_014519909.1PREDICTED: zeaxanthin epoxidase, chloroplastic-like [Vigna radiata var. radiata]	38.1323	1415.49	5.21415	0.0260563
65	YP_004222833.1	YP_004222833.1ribosomal protein S10 [Vigna radiata] YP_007516867.1 ribosomal protein S10 (mitochondrion) [Glycine max] ADO19903.1 ribosomal protein S10 (mitochondrion) [Vigna radiata] AFR34307.1 ribosomal protein S10 (mitochondrion) [Glycine max]	53.8985	1993.69	5.20906	0.0443662
66	KOM45790.1	KOM45790.1hypothetical protein LR48_Vigan06g109600 [Vigna angularis]	11.3663	420.012	5.20759	0.00809859
67	XP_017417818.1	XP_017417818.1PREDICTED: zinc finger protein ZAT11-like [Vigna angularis] KOM38928.1 hypothetical protein LR48_Vigan03g231000 [Vigna angularis]	8.79975	313.645	5.15553	0.0102113
68	XP_014504031.1	XP_014504031.1PREDICTED: 17.9 kDa class II heat shock protein-like [Vigna radiata var. radiata]	8.43309	297.281	5.13962	0.0105634
69	XP_014507253.1	XP_014507253.1PREDICTED: heat shock factor protein HSF30-like [Vigna radiata var. radiata]	32.9991	1148.21	5.12082	0.0197183
70	KOM30664.1	KOM30664.1hypothetical protein LR48_Vigan01g021800 [Vigna angularis]	44.7321	1554.59	5.11908	0.0334507
71	XP_014496486.1	XP_014496486.1PREDICTED: UV-B-induced protein At3g17800, chloroplastic-like [Vigna radiata var. radiata]	14.2996	496.378	5.11739	0.00950704
72	XP_014501402.1	XP_014501402.1PREDICTED: uncharacterized protein LOC106762165 isoform X1 [Vigna radiata var. radiata]	24.566	850.933	5.11431	0.0130282
73	#N/A	#N/A	33.7324	1150.94	5.09254	0.0211268
74	XP_014516998.1	XP_014516998.1PREDICTED: zinc finger CCCH domain-containing protein 12 isoform X1 [Vigna radiata var. radiata] XP_014517006.1 PREDICTED: zinc finger CCCH domain-containing protein 12 isoform X1 [Vigna radiata var. radiata]	40.3322	1363.68	5.07942	0.028169
75	ALJ78544.1	ALJ78544.1Sdh4 (mitochondrion) [Malus hupehensis var. mengshanensis]	43.9988	1472.77	5.06492	0.0327465
76	XP_007161908.1	XP_007161908.1hypothetical protein PHAVU_001G107700g [Phaseolus vulgaris] ESW33902.1 hypothetical protein PHAVU_001G107700g [Phaseolus vulgaris]	34.099	1126.4	5.04584	0.0214789
77	XP_014515831.1	XP_014515831.1PREDICTED: probable 2-oxoglutarate/Fe(II)-dependent dioxygenase [Vigna radiata var. radiata]	51.6985	1707.32	5.04547	0.0426056
78	YP_001122851.1	YP_001122851.1NADH-plastoquinone oxidoreductase subunit I [Phaseolus vulgaris] YP_003434393.1 NADH-plastoquinone oxidoreductase subunit I [Vigna radiata] YP_006460392.1 NADH-plastoquinone oxidoreductase subunit I (chloroplast) [Vigna unguiculata] YP_007889772.1 NADH-plastoquinone oxidoreductase subunit I (chloroplast) [Vigna angularis] A4GGF0.1 RecName: Full=NAD(P)H-quinone oxidoreductase subunit…	15.0329	488.196	5.02126	0.0109155
79	GAU19228.1	GAU19228.1hypothetical protein TSUD_199100 [Trifolium subterraneum]	6.23316	201.824	5.01699	0.0151408
80	KOM45790.1	KOM45790.1hypothetical protein LR48_Vigan06g109600 [Vigna angularis]	10.9997	354.556	5.01048	0.0119718
81	KOM27809.1	KOM27809.1hypothetical protein LR48_Vigan464s000600 [Vigna angularis] BAT74040.1 hypothetical protein VIGAN_01162600 [Vigna angularis var. angularis]	5.8665	188.187	5.00352	0.0169014
82	XP_017435487.1	XP_017435487.1PREDICTED: CBS domain-containing protein CBSX3, mitochondrial-like [Vigna angularis] BAT77759.1 hypothetical protein VIGAN_02035400 [Vigna angularis var. angularis]	8.06644	253.644	4.97473	0.0140845
83	XP_014493593.1	XP_014493593.1PREDICTED: uncharacterized protein LOC106755884 [Vigna radiata var. radiata]	7.69978	240.007	4.96211	0.0144366
84	BAT75504.1	BAT75504.1hypothetical protein VIGAN_01337600 [Vigna angularis var. angularis]	48.7653	1516.41	4.95866	0.0397887
85	XP_014519909.1	XP_014519909.1PREDICTED: zeaxanthin epoxidase, chloroplastic-like [Vigna radiata var. radiata]	46.1987	1429.13	4.95114	0.0376761
86	XP_007138550.1	XP_007138550.1hypothetical protein PHAVU_009G218700g [Phaseolus vulgaris] ESW10544.1 hypothetical protein PHAVU_009G218700g [Phaseolus vulgaris]	23.466	725.475	4.95028	0.0137324
87	XP_017413953.1	XP_017413953.1PREDICTED: 18 kDa seed maturation protein-like [Vigna angularis] KOM34104.1 hypothetical protein LR48_Vigan02g025400 [Vigna angularis] BAT96445.1 hypothetical protein VIGAN_08338800 [Vigna angularis var. angularis]	14.2996	436.376	4.93153	0.0126761
88	XP_014519909.1	XP_014519909.1PREDICTED: zeaxanthin epoxidase, chloroplastic-like [Vigna radiata var. radiata]	27.4992	837.296	4.92828	0.0176056
89	BAD83439.2	BAD83439.2NADH dehydrogenase subunit 2 (mitochondrion) [Nicotiana tabacum]	17.9662	542.743	4.91691	0.0133803
90	YP_007889725.1	YP_007889725.1RNA polymerase beta subunit (chloroplast) [Vigna angularis] BAN14929.1 RNA polymerase beta subunit (chloroplast) [Vigna angularis]	48.032	1448.22	4.91414	0.0387324
91	XP_014519942.1	XP_014519942.1PREDICTED: heat shock factor protein HSF24 [Vigna radiata var. radiata]	48.3986	1442.77	4.89773	0.0394366
92	BAT78256.1	BAT78256.1hypothetical protein VIGAN_02091100 [Vigna angularis var. angularis]	48.032	1423.68	4.88948	0.0390845
93	YP_003434332.1	YP_003434332.1NADH-plastoquinone oxidoreductase subunit K [Vigna radiata] YP_007889712.1 NADH-plastquinone oxidoreductase subunit K (chloroplast) [Vigna angularis] ACV90199.1 NADH-plastoquinone oxidoreductase subunit K (chloroplast) [Vigna radiata] BAN14916.1 NADH-plastquinone oxidoreductase subunit K (chloroplast) [Vigna angularis] BAR79284.1 NADH-plastoquinone oxidoreductase subunit K (chloropl…	10.9997	321.827	4.87075	0.0147887
94	XP_022634847.1	XP_022634847.1uncharacterized protein LOC111241403 [Vigna radiata var. radiata]	11.3663	324.555	4.83562	0.0161972
95	YP_009229523.1	YP_009229523.1NADH dehydrogenase subunit 2 (chloroplast) [Aquilaria sinensis] ALT55603.1 NADH dehydrogenase subunit 2 (chloroplast) [Aquilaria sinensis]	39.5989	1129.12	4.8336	0.0288732
96	XP_014520000.1	XP_014520000.1PREDICTED: protein LURP-one-related 17-like [Vigna radiata var. radiata]	20.8994	586.38	4.8103	0.0158451
97	XP_014493465.1	XP_014493465.1PREDICTED: scarecrow-like protein 21 [Vigna radiata var. radiata]	20.5328	575.471	4.80874	0.015493
98	GAU37926.1	GAU37926.1hypothetical protein TSUD_269410 [Trifolium subterraneum]	23.466	635.473	4.75919	0.0183099
99	KOM45790.1	KOM45790.1hypothetical protein LR48_Vigan06g109600 [Vigna angularis]	10.9997	297.281	4.75629	0.0193662
100	XP_014501402.1	XP_014501402.1PREDICTED: uncharacterized protein LOC106762165 isoform X1 [Vigna radiata var. radiata]	43.9988	1189.12	4.75629	0.0362676
101	KOM58598.1	KOM58598.1hypothetical protein LR48_Vigan11g163200 [Vigna angularis]	16.8662	452.74	4.74648	0.0172535
102	XP_017426639.1	XP_017426639.1PREDICTED: protein STAY-GREEN, chloroplastic-like [Vigna angularis] KOM44748.1 hypothetical protein LR48_Vigan06g005400 [Vigna angularis] BAU00505.1 hypothetical protein VIGAN_10210700 [Vigna angularis var. angularis]	31.8991	845.479	4.72818	0.0239437
103	XP_014524035.1	XP_014524035.1PREDICTED: uncharacterized aarF domain-containing protein kinase At1g79600, chloroplastic-like [Vigna radiata var. radiata]	30.7991	810.023	4.717	0.0235915
104	XP_014515831.1	XP_014515831.1PREDICTED: probable 2-oxoglutarate/Fe(II)-dependent dioxygenase [Vigna radiata var. radiata]	14.2996	373.647	4.70763	0.018662
105	YP_003434332.1	YP_003434332.1NADH-plastoquinone oxidoreductase subunit K [Vigna radiata] YP_007889712.1 NADH-plastquinone oxidoreductase subunit K (chloroplast) [Vigna angularis] ACV90199.1 NADH-plastoquinone oxidoreductase subunit K (chloroplast) [Vigna radiata] BAN14916.1 NADH-plastquinone oxidoreductase subunit K (chloroplast) [Vigna angularis] BAR79284.1 NADH-plastoquinone oxidoreductase subunit K (chloropl…	12.4663	324.555	4.70235	0.0200704
106	BAT85009.1	BAT85009.1hypothetical protein VIGAN_04249700 [Vigna angularis var. angularis]	21.2661	550.925	4.69523	0.0190141
107	XP_017424573.1	XP_017424573.1PREDICTED: uncharacterized protein LOC108333613 [Vigna angularis]	28.2325	728.202	4.68891	0.0225352
108	YP_005090463.1	YP_005090463.1NADH dehydrogenase subunit 4 (mitochondrion) [Millettia pinnata] AET62923.1 NADH dehydrogenase subunit 4 (mitochondrion) [Millettia pinnata]	12.0997	308.191	4.67078	0.021831
109	XP_014504029.1	XP_014504029.1PREDICTED: uncharacterized protein LOC106764278 [Vigna radiata var. radiata]	11.733	297.281	4.66318	0.0221831
110	XP_014516643.1	XP_014516643.1PREDICTED: aluminum-activated malate transporter 9-like [Vigna radiata var. radiata]	8.06644	201.824	4.64502	0.0274648
111	OMP10990.1	OMP10990.1hypothetical protein COLO4_04100 [Corchorus olitorius]	29.3325	730.93	4.63916	0.0242958
112	XP_014518954.1	XP_014518954.1PREDICTED: LOW QUALITY PROTEIN: piezo-type mechanosensitive ion channel homolog [Vigna radiata var. radiata]	28.5992	703.656	4.62082	0.0246479
113	#N/A	#N/A	11.733	283.644	4.59544	0.0253521
114	YP_003434330.1	YP_003434330.1ATP synthase CF1 epsilon subunit [Vigna radiata] YP_006460329.1 ATP synthase CF1 epsilon subunit (chloroplast) [Vigna unguiculata] YP_007889710.1 ATP synthase CF1 epsilon subunit (chloroplast) [Vigna angularis] ACV90197.1 ATP synthase CF1 epsilon subunit (chloroplast) [Vigna radiata] AEP94816.1 ATP synthase CF1 epsilon subunit (plastid) [Vigna unguiculata] AFJ91846.1 ATP synthase CF…	16.4995	395.466	4.58306	0.0228873
115	XP_014492850.1	XP_014492850.1PREDICTED: endochitinase PR4 [Vigna radiata var. radiata]	37.7656	880.934	4.54389	0.0323944
116	XP_014508871.1	XP_014508871.1PREDICTED: protein STRICTOSIDINE SYNTHASE-LIKE 5-like [Vigna radiata var. radiata]	33.7324	777.295	4.52626	0.0299296
117	XP_014508871.1	XP_014508871.1PREDICTED: protein STRICTOSIDINE SYNTHASE-LIKE 5-like [Vigna radiata var. radiata]	19.7994	433.649	4.453	0.0278169
118	XP_017429010.1	XP_017429010.1PREDICTED: probable protein phosphatase 2C 51 isoform X1 [Vigna angularis]	43.9988	946.39	4.4269	0.0411972
119	XP_014516643.1	XP_014516643.1PREDICTED: aluminum-activated malate transporter 9-like [Vigna radiata var. radiata]	19.0661	403.648	4.40401	0.0295775
120	XP_017420948.1	XP_017420948.1PREDICTED: psbP domain-containing protein 4, chloroplastic [Vigna angularis] KOM41463.1 hypothetical protein LR48_Vigan04g166100 [Vigna angularis] BAT78754.1 hypothetical protein VIGAN_02148100 [Vigna angularis var. angularis]	6.59981	139.095	4.3975	0.0492958
121	XP_014515686.1	XP_014515686.1PREDICTED: isoflavone 7-O-glucosyltransferase 1-like [Vigna radiata var. radiata]	12.4663	259.098	4.37739	0.0369718
122	KOM55224.1	KOM55224.1hypothetical protein LR48_Vigan10g111600 [Vigna angularis]	18.6995	384.556	4.36213	0.031338
123	XP_017430288.1	XP_017430288.1PREDICTED: uncharacterized protein LOC108338095 [Vigna angularis] KOM46535.1 hypothetical protein LR48_Vigan07g023900 [Vigna angularis]	15.3996	313.645	4.34817	0.0341549
124	BAT85009.1	BAT85009.1hypothetical protein VIGAN_04249700 [Vigna angularis var. angularis]	24.566	490.923	4.32076	0.0330986
125	XP_014498498.1	XP_014498498.1PREDICTED: cyclic pyranopterin monophosphate synthase, mitochondrial isoform X2 [Vigna radiata var. radiata]	21.2661	417.285	4.29441	0.0352113
126	CAJ70646.1	CAJ70646.1cytochrome c biogenesis protein (mitochondrion) [Helianthus annuus]	24.1993	474.559	4.29355	0.034507
127	XP_014515686.1	XP_014515686.1PREDICTED: isoflavone 7-O-glucosyltransferase 1-like [Vigna radiata var. radiata]	11.733	226.37	4.27004	0.043662
128	XP_014512273.1	XP_014512273.1PREDICTED: protein DETOXIFICATION 12-like [Vigna radiata var. radiata]	11.3663	215.461	4.24458	0.0461268
129	BAT80252.1	BAT80252.1hypothetical protein VIGAN_02325000 [Vigna angularis var. angularis]	38.4989	717.293	4.21967	0.0447183
130	XP_014516643.1	XP_014516643.1PREDICTED: aluminum-activated malate transporter 9-like [Vigna radiata var. radiata]	24.9326	463.65	4.21693	0.0383803
131	#N/A	#N/A	11.3663	210.006	4.20759	0.0489437
132	KOM55224.1	KOM55224.1hypothetical protein LR48_Vigan10g111600 [Vigna angularis]	38.8656	709.111	4.18945	0.0464789
133	KOM58598.1	KOM58598.1hypothetical protein LR48_Vigan11g163200 [Vigna angularis]	19.0661	343.646	4.17184	0.0433099
134	XP_017430963.1	XP_017430963.1PREDICTED: cysteine synthase 2 isoform X1 [Vigna angularis] BAT80597.1 hypothetical protein VIGAN_03018800 [Vigna angularis var. angularis]	34.8323	624.563	4.16435	0.0454225
135	BAT80252.1	BAT80252.1hypothetical protein VIGAN_02325000 [Vigna angularis var. angularis]	42.1655	755.476	4.16325	0.05
136	KOM46418.1	KOM46418.1hypothetical protein LR48_Vigan07g012200 [Vigna angularis]	19.0661	340.919	4.16034	0.0440141
137	XP_022643202.1	XP_022643202.1protein SHORT HYPOCOTYL IN WHITE LIGHT 1 [Vigna radiata var. radiata]	24.566	439.103	4.15983	0.0415493
138	XP_014508871.1	XP_014508871.1PREDICTED: protein STRICTOSIDINE SYNTHASE-LIKE 5-like [Vigna radiata var. radiata]	25.6659	458.195	4.15803	0.0419014
139	XP_014493297.1	XP_014493297.1PREDICTED: UDP-glucose iridoid glucosyltransferase-like [Vigna radiata var. radiata]	24.1993	430.921	4.15439	0.0422535
140	KOM42846.1	KOM42846.1hypothetical protein LR48_Vigan05g045000 [Vigna angularis]	38.1323	660.019	4.11342	0.0496479
141	XP_014499871.1	XP_014499871.1PREDICTED: mitochondrial thiamine pyrophosphate carrier-like [Vigna radiata var. radiata]	23.8327	409.103	4.10145	0.046831
142	XP_014520313.1	XP_014520313.1PREDICTED: 7-deoxyloganetic acid glucosyltransferase-like [Vigna radiata var. radiata]	27.1326	460.922	4.08643	0.0475352

## Sheet: Down-regulated_T-9
SL Num	Gene ID	Annotation	baseMean_Susceptible_Control	baseMean_Susceptible_Infested	log2FoldChange	FDR (≤ 0.05)
1	XP_017417330.1	XP_017417330.1PREDICTED: uncharacterized protein LOC108328058 [Vigna angularis] KOM37130.1 hypothetical protein LR48_Vigan03g051100 [Vigna angularis] BAT83692.1 hypothetical protein VIGAN_04088700 [Vigna angularis var. angularis]	379.489	30.0009	-3.66098	0.027381
2	BAU01991.1	BAU01991.1hypothetical protein VIGAN_11138900 [Vigna angularis var. angularis]	633.949	49.0923	-3.6908	0.0238095
3	XP_014497878.1	XP_014497878.1PREDICTED: phosphomannomutase [Vigna radiata var. radiata] XP_014497879.1 PREDICTED: phosphomannomutase [Vigna radiata var. radiata] XP_014497880.1 PREDICTED: phosphomannomutase [Vigna radiata var. radiata]	891.708	65.4564	-3.76797	0.0297619
4	XP_014510416.1	XP_014510416.1PREDICTED: uncharacterized protein LOC106769340 [Vigna radiata var. radiata]	1000.24	70.9111	-3.81819	0.0309524
5	XP_014507242.1	XP_014507242.1PREDICTED: protein GLUTAMINE DUMPER 2 [Vigna radiata var. radiata]	1025.17	68.1838	-3.91029	0.025
6	NP_001304231.1	NP_001304231.1beta-conglycinin, beta chain-like precursor [Vigna radiata] ABG02262.1 8S globulin beta isoform precursor [Vigna radiata] ABW23573.1 8S globulin beta subunit [Vigna radiata]	1137.37	73.6385	-3.9491	0.0285714
7	XP_017417441.1	XP_017417441.1PREDICTED: signal peptidase complex subunit 3B-like [Vigna angularis] XP_017417442.1 PREDICTED: signal peptidase complex subunit 3B-like [Vigna angularis]	990.705	62.7291	-3.98125	0.0190476
8	XP_014512132.1	XP_014512132.1PREDICTED: ocs element-binding factor 1-like [Vigna radiata var. radiata]	855.409	49.0923	-4.12305	0.0107143
9	XP_014520142.1	XP_014520142.1PREDICTED: uncharacterized protein LOC106777128 isoform X2 [Vigna radiata var. radiata]	675.748	38.1829	-4.14549	0.00833333
10	XP_017426032.1	XP_017426032.1PREDICTED: glycine-rich protein A3 [Vigna angularis] KOM45357.1 hypothetical protein LR48_Vigan06g066300 [Vigna angularis] BAT99816.1 hypothetical protein VIGAN_10133800 [Vigna angularis var. angularis]	1205.57	65.4564	-4.20303	0.0166667
11	XP_014517631.1	XP_014517631.1PREDICTED: signal peptidase complex subunit 3B [Vigna radiata var. radiata]	1698.72	79.0932	-4.42475	0.0261905
12	XP_014497394.1	XP_014497394.1PREDICTED: putative lipid-transfer protein DIR1 [Vigna radiata var. radiata]	785.011	35.4556	-4.46863	0.00357143
13	KOM31648.1	KOM31648.1hypothetical protein LR48_Vigan01g120300 [Vigna angularis]	1485.69	60.0017	-4.62999	0.0130952
14	XP_014516004.1	XP_014516004.1PREDICTED: putative ER lumen protein-retaining receptor C28H8.4 [Vigna radiata var. radiata]	2068.67	73.6385	-4.8121	0.0178571
15	XP_014498211.1	XP_014498211.1PREDICTED: reticulon-like protein B5 [Vigna radiata var. radiata]	1942.18	68.1838	-4.8321	0.0142857
16	BAT93736.1	BAT93736.1hypothetical protein VIGAN_08026500, partial [Vigna angularis var. angularis]	1156.8	38.1829	-4.92107	0.00238095
17	XP_014502740.1	XP_014502740.1PREDICTED: uncharacterized protein LOC106763081 [Vigna radiata var. radiata]	1863.35	60.0017	-4.95675	0.00952381
18	XP_017413849.1	XP_017413849.1PREDICTED: uncharacterized protein LOC108325306 [Vigna angularis] KOM35985.1 hypothetical protein LR48_Vigan02g213500 [Vigna angularis]	1554.26	43.6376	-5.15451	0.0047619
19	XP_014517567.1	XP_014517567.1PREDICTED: adenosine deaminase-like protein [Vigna radiata var. radiata] XP_014517568.1 PREDICTED: adenosine deaminase-like protein [Vigna radiata var. radiata]	2463.2	62.7291	-5.29525	0.0119048
20	NP_001241179.1	NP_001241179.1uncharacterized protein LOC100815789 [Glycine max] ACU19775.1 unknown [Glycine max] KHN46928.1 Chlorophyll a-b binding protein 215, chloroplastic [Glycine soja] KRH14122.1 hypothetical protein GLYMA_14G008000 [Glycine max]	4614	87.2752	-5.7243	0.022619
21	XP_014494652.1	XP_014494652.1PREDICTED: ocs element-binding factor 1-like [Vigna radiata var. radiata]	4242.58	70.9111	-5.90279	0.0154762
22	BAD95470.1	BAD95470.1BiP [Glycine max]	5801.6	81.8205	-6.14785	0.0202381
23	AAK84080.1	AAK84080.1actin, partial [Triticum monococcum]	3842.19	46.365	-6.37275	0.00595238
24	ABW70800.1	ABW70800.1chloroplast light harvesting chlorophyll a/b binding protein [Populus euphratica]	3952.55	46.365	-6.41361	0.00714286
25	NP_001316763.1	NP_001316763.1sucrose synthase [Vigna angularis] XP_017436885.1 PREDICTED: sucrose synthase [Vigna angularis] BAH56282.1 sucrose synthase [Vigna angularis] KOM33309.1 hypothetical protein LR48_Vigan01g286500 [Vigna angularis] BAT76919.1 hypothetical protein VIGAN_01499000 [Vigna angularis var. angularis]	7612.52	79.0932	-6.58868	0.0214286
26	ACU23316.1	ACU23316.1unknown [Glycine max]	3870.79	24.5462	-7.30099	0.00119048
