# Supplementary material for: Bruchid beetle ovipositioning mediated defense responses in black gram pods
Source: BMC Plant Biol. 2021 Jan 11;21:38. doi: 10.1186/s12870-020-02796-4 (PMC7802178; doi:10.1186/s12870-020-02796-4)
Supplement: Supplementary file 4 — Additional file 4: Table S4: Significantly enriched GO terms of IC-8219 and T-9 cultivar [file 12870_2020_2796_MOESM4_ESM.xlsx]

## Sheet: GO enrichment_IC-8219
	Group name	Total DEGs (FDR ≤0.05)	Total DEGs in the whole transcriptome
	Metabolic process	36 (9↑, 27↓)	607
	Oxidation-reduction process	35 (17↑, 18↓)	586
	Signal transduction	34 (20↑, 14↓)	1250
	Oxidoreductase activity	33 (17↑, 16↓)	376
	Nucleus	25 (18↑, 7↓)	753
	Regulation of transcription	20 (12↑, 8↓)	770
	Proteolysis	16 (4↑, 12↓)	234
	Hydrolase activity	15 (4↑, 11↓)	322
	Transferase activity	15 (6↑, 9↓)	27
	Transmembrane transport	10 (6↑, 4↓)	300
	Response to stress	4 (3↑, 1↓)	45
	↑ and ↓ symbols indicate up-regulation and down-regulation

## Sheet: GO enrichment_T-9
	Group name	Total DEGs (FDR ≤0.05)	Total DEGs in the whole transcriptome
	Oxidation-reduction process	14 (14↑, 0↓)	468
	Oxidoreductase activity	11 (11↑, 0↓)	310
	Metabolic process	11 (9↑, 2↓)	467
	Regulation of transcription	9 (7↑, 2↓)	398
	Mitochrondrion	8 (8↑, 0↓)	46
	Response to stress	8 (7↑, 1↓)	38
	Chloroplast	8 (8↑, 0↓)	33
	Transferase activity	7 (7↑, 0↓)	644
	Nucleus	6 (6↑, 0↓)	560
	Signal transduction	5 (5↑, 0↓)	305
	Transmembrane transport	4 (4↑, 0↓)	224
	↑ and ↓ symbols indicate up-regulation and down-regulation
