# Supplementary material for: Bruchid beetle ovipositioning mediated defense responses in black gram pods
Source: BMC Plant Biol. 2021 Jan 11;21:38. doi: 10.1186/s12870-020-02796-4 (PMC7802178; doi:10.1186/s12870-020-02796-4)
Supplement: Supplementary file 5 — Additional file 5: Table S5: Significantly enriched KEGG pathways in both IC-8219 and T-9 cultivars [file 12870_2020_2796_MOESM5_ESM.xlsx]

## Sheet: KEGG pathway enrichment_IC-8219
	Major categories	Predicted pathway class	Specific pathway name	Pathway id	Total DEGs (FDR ≤ 0.05)
	Metabolism	Carbohydrate metabolism	Glycolysis / Gluconeogenesis	[PATH:ko00010]	5 (5↓)
			Citrate cycle (TCA cycle)	[PATH:ko00020]	2 (1↑, 1↓)
			Pentose and glucuronate interconversions	[PATH:ko00040]	1 (1↓)
			Fructose and mannose metabolism	[PATH:ko00051]	2 (2↓)
			Galactose metabolism	[PATH:ko00052]	1 (1↓)
			Ascorbate and aldarate metabolism	[PATH:ko00053]	1 (1↓)
			Starch and sucrose metabolism	[PATH:ko00500]	3 (3↓)
			Amino sugar and nucleotide sugar metabolism	[PATH:ko00520]	5 (5↓)
			Pyruvate metabolism	[PATH:ko00620]	2 (2↓)
			Propanoate metabolism	[PATH:ko00640]	1 (1↓)
		Energy metabolism	Photosynthesis - antenna proteins	[PATH:ko00196]	1 (1↓)
			Sulfur metabolism	[PATH:ko00920]	2 (2↑)
		Lipid metabolism	Fatty acid degradation	[PATH:ko00071]	1 (1↓)
			Cutin, suberine and wax biosynthesis	[PATH:ko00073]	1 (1↓)
			Steroid biosynthesis	[PATH:ko00100]	2 (2↓)
			Glycerophospholipid metabolism	[PATH:ko00564]	1 (1↑)
			Sphingolipid metabolism	[PATH:ko00600]	1 (1↑)
			Linoleic acid metabolism	[PATH:ko00591]	1 (1↓)
			alpha-Linolenic acid metabolism	[PATH:ko00592]	1 (1↓)
		Nucleotide metabolism	Purine metabolism	[PATH:ko00230]	3 (3↑)
		Amino acid metabolism	Cysteine and methionine metabolism	[PATH:ko00270]	1 (1↓)
			Valine, leucine and isoleucine degradation	[PATH:ko00280]	2 (2↓)
			Arginine and proline metabolism	[PATH:ko00330]	3 (3↓)
			Tyrosine metabolism	[PATH:ko00350]	1 (1↑)
			Phenylalanine metabolism	[PATH:ko00360]	1 (1↑)
			Tryptophan metabolism	[PATH:ko00380]	1 (1↓)
		Metabolism of other amino acids	Glutathione metabolism	[PATH:ko00480]	1 (1↓)
		Glycan biosynthesis and metabolism	N-Glycan biosynthesis	[PATH:ko00510]	3 (3↓)
			Glycosaminoglycan degradation	[PATH:ko00531]	1 (1↓)
		Metabolism of cofactors and vitamins	Biotin metabolism	[PATH:ko00780]	1 (1↓)
			Folate biosynthesis	[PATH:ko00790]	2 (2↓)
			One carbon pool by folate	[PATH:ko00670]	1 (1↑)
			Porphyrin and chlorophyll metabolism	[PATH:ko00860]	1 (1↓)
			Ubiquinone and other terpenoid-quinone biosynthesis	[PATH:ko00130]	2 (2↓)
		Metabolism of terpenoids and polyketides	Terpenoid backbone biosynthesis	[PATH:ko00900]	1 (1↑)
			Polyketide sugar unit biosynthesis	[PATH:ko00523]	1 (1↓)
		Biosynthesis of other secondary metabolites	Phenylpropanoid biosynthesis	[PATH:ko00940]	2 (2↓)
			Isoflavonoid biosynthesis	[PATH:ko00943]	2 (2↑)
			Tropane, piperidine and pyridine alkaloid biosynthesis	[PATH:ko00960]	1 (1↑)
			Betalain biosynthesis	[PATH:ko00965]	1 (1↓)
		Xenobiotic biodegradation and metabolism	Drug metabolism - other enzymes	[PATH:ko00983]	1 (1↑)
	Genetic information processing	Transcription	Basal transcription factors	[PATH:ko03022]	1 (1↓)
			Spliceosome	[PATH:ko03040]	2 (2↑)
		Translation	Ribosome	[PATH:ko03010]	1 (1↓)
			RNA transport	[PATH:ko03013]	3 (1↑, 2↓)
			mRNA surveillance pathway	[PATH:ko03015]	1 (1↓)
		Folding, sorting and degradation	Protein export	[PATH:ko03060]	1 (1↓)
			Protein processing in endoplasmic reticulum	[PATH:ko04141]	7 (5↑, 2↓)
			Ubiquitin mediated proteolysis	[PATH:ko04120]	1 (1↑)
		Replication and repair	Nucleotide excision repair	[PATH:ko03420]	1 (1↓)
	Environmental information processing	Signal transduction	MAPK signaling pathway - fly	[PATH:ko04013]	1 (1↓)
			MAPK signaling pathway - plant	[PATH:ko04016]	2 (1↑, 1↓)
			Wnt signaling pathway	[PATH:ko04310]	2 (2↓)
			AMPK signaling pathway	[PATH:ko04152]	1 (1↓)
			Plant hormone signal transduction	[PATH:ko04075]	5 (1↑, 4↓)
	Cellular process	Transport and catabolism	Lysosome	[PATH:ko04142]	3 (3↓)
			Autophagy - yeast	[PATH:ko04138]	2 (2↑)
		Cell growth and death	Apoptosis	[PATH:ko04210]	1 (1↓)
			p53 signaling pathway	[PATH:ko04115]	1 (1↓)
			Cellular senescence	[PATH:ko04218]	1 (1↑)
	Organismal system	Environmental adaptation	Circadian rhythm - plant	[PATH:ko04712]	1 (1↑)
	↑ and ↓ symbols indicate up-regulation and down-regulation

## Sheet: KEGG pathway enrichment_T-9
	Major categories	Predicted pathway class	Specific pathway name	Pathway id	Total DEGs (FDR ≤0.05)
	Metabolism	Carbohydrate metabolism	Fructose and mannose metabolism	[PATH:ko00051]	1 (1↓)
			Amino sugar and nucleotide sugar metabolism	[PATH:ko00520]	1 (1↑)
		Energy metabolism	Oxidative phosphorylation	[PATH:ko00190]	6 (6↑)
			Photosynthesis - antenna proteins	[PATH:ko00196]	2 (2↓)
			Sulfur metabolism	[PATH:ko00920]	2 (2↑)
		Nucleotide metabolism	Purine metabolism	[PATH:ko00230]	1 (1↓)
		Metabolism of terpenoids and polyketides	Diterpenoid biosynthesis	[PATH:ko00904]	1 (1↑)
			Carotenoid biosynthesis	[PATH:ko00906]	3 (3↑)
		Biosynthesis of other secondary metabolites	Isoflavonoid biosynthesis	[PATH:ko00943]	1 (1↑)
	Genetic information processing	Translation	Ribosome	[PATH:ko03010]	1 (1↑)
		Folding, sorting and degradation	Protein export	[PATH:ko03060]	2 (2↓)
			Protein processing in endoplasmic reticulum	[PATH:ko04141]	3 (3↑)
	Environmental information processing	Signal transduction	MAPK signaling pathway - plant	[PATH:ko04016]	1 (1↑)
	Organismal system	Environmental adaptation	Thermogenesis	[PATH:ko04714]	5 (5↑)
			Plant-pathogen interaction	[PATH:ko04626]	1 (1↑)
	↑ and ↓ symbols indicate up-regulation and down-regulation
