# Supplementary material for: Bruchid beetle ovipositioning mediated defense responses in black gram pods
Source: BMC Plant Biol. 2021 Jan 11;21:38. doi: 10.1186/s12870-020-02796-4 (PMC7802178; doi:10.1186/s12870-020-02796-4)
Supplement: Supplementary file 6 — Additional file 6: Table S6: List of DEGs in the T-9 and IC-8219 cultivars under a different category [file 12870_2020_2796_MOESM6_ESM.xlsx]

## Sheet: DEGs  different category_T-9
		Defense related genes	Gene ID	Annotation	log2 Fold Change	FDR (≤0.05)
			XP_014495383.1	Universal stress protein A	5.21693	0.00915493
			XP_014520000.1	Protein LURP-one-related 17-like	4.8103	0.0158451
			BAT85009.1	Hypothetical protein	4.69523	0.0190141
			XP_017417297.1	Protein DOWNY MILDEW RESISTANCE 6-like	5.25972	0.0207746
			XP_014492850.1	Endochitinase PR4	4.54389	0.0323944
			BAT85009.1	Hypothetical protein	4.32076	0.0330986
			XP_014502187.1	TSC22 domain family protein	8.79075	0.040493
			XP_014512922.1	Low-temperature-induced 65 kDa protein	5.69184	0.0292254
			XP_014512923.1	Low-temperature-induced 65 kDa protein	5.50734	0.0179577
			XP_014512922.1	Low-temperature-induced 65 kDa protein	5.82661	0.00598592
			XP_017426032.1	Glycine-rich protein A3	-4.20303	0.0269231
		Oxidative stress	Gene ID	Annotation	log2 Fold Change	FDR (≤0.05)
			XP_017435487.1	CBS domain-containing protein CBSX3	4.97473	0.0140845
			XP_014515831.1	Probable 2-oxoglutarate/Fe(II)-dependent dioxygenase	4.70763	0.018662
			XP_014515831.1	Probable 2-oxoglutarate/Fe(II)-dependent dioxygenase	5.04547	0.0426056
		Phenylpropanoid pathway	Gene ID	Annotation	log2 Fold Change	FDR (≤0.05)
			XP_017422719.1	2-hydroxyisoflavanone synthase	5.62204	0.0316901
			XP_014515686.1	Isoflavone 7-O-glucosyltransferase	4.37739	0.0369718
			XP_014493297.1	UDP-glucose iridoid glucosyltransferase	4.15439	0.0422535
			XP_014515686.1	Isoflavone 7-O-glucosyltransferase	4.27004	0.043662
			XP_014520313.1	7-deoxyloganetic acid glucosyltransferase	4.08643	0.0475352
			KOM55224.1	Hypothetical protein	4.36213	0.031338
			KOM55224.1	Hypothetical protein	4.18945	0.0464789
		Cell wall associated	Gene ID	Annotation	log2 Fold Change	FDR (≤0.05)
			XP_014495390.1	Galactinol synthase 2-like	8.32754	0.0359155
		Transcription factors	Gene ID	Annotation	log2 Fold Change	FDR (≤0.05)
			XP_014500160.1	Protein SRG1-like	6.31004	0.00176056
			XP_014489970.1	Ethylene-responsive transcription factor ABR1-like	6.51435	0.00246479
			XP_014514818.1	AP2-like ethylene-responsive transcription factor TOE3	5.87344	0.00669014
			XP_017417818.1	Zinc finger protein ZAT11-like	5.15553	0.0102113
			XP_014516998.1	Zinc finger CCCH domain-containing protein	5.07942	0.028169
			XP_014493465.1	Scarecrow-like protein	4.80874	0.015493
			XP_014522657.1	NAC domain-containing protein	6.78287	0.00704225
			XP_014522657.1	NAC domain-containing protein	6.45349	0.0264085
			XP_014507253.1	Heat shock factor protein HSF30-like	5.12082	0.0197183
			XP_014519942.1	Heat shock factor protein HSF24	4.89773	0.0394366
			XP_014507253.1	Heat shock factor protein HSF30-like	5.83772	0.0485915
			XP_014512132.1	Ocs element-binding factor 1-like	-4.12305	0.0173077
			XP_014494652.1	Ocs element-binding factor 1-like	-5.90279	0.025
		Calcium signaling associated	Gene ID	Annotation	log2 Fold Change	FDR (≤0.05)
			XP_017420948.1	psbP domain-containing protein 4	4.3975	0.0492958
			XP_014494187.1	Uncharacterized protein LOC106756318	6.26959	0.0429577
			BAT75504.1	Hypothetical protein	4.95866	0.0397887
		Protein kinases/phosphatases	Gene ID	Annotation	log2 Fold Change	FDR (≤0.05)
			XP_014522438.1	Serine/threonine-protein kinase CTR1	6.64014	0.00140845
			XP_014524035.1	Uncharacterized aarF domain-containing protein kinase	4.717	0.0235915
			XP_017406008.1	Probable protein phosphatase 2C	7.98109	0.0271127
			XP_014521421.1	Probable protein phosphatase 2C	5.95578	0.0302817
			XP_014524035.1	Uncharacterized aarF domain-containing protein kinase	5.79821	0.0338028
			XP_014504098.1	CBL-interacting serine/threonine-protein kinase	5.4817	0.0380282
			XP_017429010.1	Probable protein phosphatase 2C	4.4269	0.0411972
		Hormone signaling and regulation	Gene ID	Annotation	log2 Fold Change	FDR (≤0.05)
			P32292.1	Full=Indole-3-acetic acid-induced protein ARG2	7.15944	0.00211268
			XP_014519909.1	Zeaxanthin epoxidase	4.92828	0.0176056
			XP_014519909.1	Zeaxanthin epoxidase	5.21415	0.0260563
			XP_014519909.1	Zeaxanthin epoxidase	4.95114	0.0376761
			XP_014505659.1	Abscisate beta-glucosyltransferase	5.90188	0.0450704
		Secondary metabolites	Gene ID	Annotation	log2 Fold Change	FDR (≤0.05)
			XP_017429498.1	Geraniol 8-hydroxylase-like	7.99829	0.00316901
			XP_017429498.1	Geraniol 8-hydroxylase-like	7.44669	0.00774648
			XP_017406307.1	Tropinone reductase-like	5.28128	0.00985915
			XP_014508871.1	Protein STRICTOSIDINE SYNTHASE-LIKE 5	4.453	0.0278169
			XP_014508871.1	Protein STRICTOSIDINE SYNTHASE-LIKE 5	4.52626	0.0299296
			XP_017429498.1	Geraniol 8-hydroxylase-like	7.53732	0.0309859
			XP_014508871.1	Protein STRICTOSIDINE SYNTHASE-LIKE 5	4.15803	0.0419014
		F box protein/proteolysis	Gene ID	Annotation	log2 Fold Change	FDR (≤0.05)
			XP_014491502.1	Putative F-box protein PP2-B12	5.42411	0.0478873
			XP_014524024.1	F-box protein At5g51380	5.59116	0.0457746
			XP_014524024.1	F-box protein At5g51380	5.80045	0.0373239
			XP_014491502.1	Putative F-box protein PP2-B12	5.73605	0.0366197
		Transporters	Gene ID	Annotation	log2 Fold Change	FDR (≤0.05)
			BAT80252.1	Hypothetical protein	4.16325	0.05
			XP_014499871.1	Mitochondrial thiamine pyrophosphate carrier	4.10145	0.046831
			XP_014512273.1	Protein DETOXIFICATION 12-like	4.24458	0.0461268
			BAT80252.1	Hypothetical protein	4.21967	0.0447183
			XP_014516643.1	Aluminum-activated malate transporter 9	4.21693	0.0383803
			XP_014516643.1	Aluminum-activated malate transporter 9	4.40401	0.0295775
			XP_014516643.1	Aluminum-activated malate transporter 9	4.64502	0.0274648
			XP_014518954.1	LOW QUALITY PROTEIN: piezo-type mechanosensitive ion channel	4.62082	0.0246479
		Cytochrome P450	Gene ID	Annotation	log2 Fold Change	FDR (≤0.05)
			XP_014515586.1	Cytochrome P450 82A3-like	6.17643	0.0267606
		Receptors	Gene ID	Annotation	log2 Fold Change	FDR (≤0.05)
			XP_014496486.1	UV-B-induced protein At3g17800	5.11739	0.00950704
		Protein processing	Gene ID	Annotation	log2 Fold Change	FDR (≤0.05)
			XP_014504031.1	17.9 kDa class II heat shock protein	5.13962	0.0105634
			XP_014505096.1	17.8 kDa class I heat shock protein	5.93755	0.0112676

## Sheet: DEGs different category_IC-8219
		Oxidative stress	Gene ID	Annotation	log2 Fold Change	FDR (≤0.05)
			XP_014498153.1	CBS domain-containing protein CBSX6	3.96725	0.00279605
			XP_014498153.1	CBS domain-containing protein CBSX6	3.51888	0.00559211
			XP_014498153.1	CBS domain-containing protein CBSX6	3.52959	0.0378289
			XP_017435487.1	CBS domain-containing protein CBSX3	3.07529	0.0141447
			XP_017435487.1	CBS domain-containing protein CBSX3	2.79182	0.0172697
			XP_017435487.1	CBS domain-containing protein CBSX3	2.72771	0.0449013
			XP_014511165.1	NifU-like protein 4	2.55501	0.0361842
			XP_014515078.1	Ubiquinol oxidase	4.43575	0.00444079
			XP_017419320.1	Probable galactinol-sucrose galactosyltransferase	6.74889	0.0495066
			XP_014509793.1	Copper chaperone for superoxide dismutase	2.90464	0.00773026
			XP_017405620.1	1-Cys peroxiredoxin	-6.8563	0.00153374
			XP_017427202.1	Probable peroxygenase 4	-4.86354	0.00398773
			XP_017405620.1	1-Cys peroxiredoxin	-6.45605	0.0041411
			XP_014495461.1	Thioredoxin-like 1-1	-4.27893	0.00828221
			XP_014512206.1	Superoxide dismutase [Fe]	-3.38146	0.0136503
			XP_014492610.1	Probable glutathione S-transferase	-3.00473	0.0191718
		Cell wall associated	Gene ID	Annotation	log2 Fold Change	FDR (≤0.05)
			XP_014510843.1	Probable arabinosyltransferase ARAD2	3.2295	0.0246711
			XP_014502483.1	Probable beta-1,3-galactosyltransferase	2.24763	0.0286184
			XP_022638357.1	Pectin acetylesterase 8-like	-4.53884	0.00797546
			XP_022638357.1	Pectin acetylesterase 8-like	-3.59553	0.0124233
			XP_014523248.1	Leucine-rich repeat extensin-like protein 3	-4.25183	0.0131902
			XP_014510070.1	Probable xyloglucan endotransglucosylase/hydrolase protein	-3.73809	0.0145706
			XP_014505344.1	Fasciclin-like arabinogalactan protein	-3.77069	0.0170245
			XP_014503201.1	Probable glycosyltransferase At5g03795	-3.76105	0.0182515
			XP_022635076.1	Pectin acetylesterase	-3.49524	0.0223926
			XP_017440938.1	Probable pectinesterase/pectinesterase inhibitor	-4.77374	0.0242331
			XP_014501002.1	Cellulose synthase A	-2.6858	0.0332822
			XP_014523158.1	UDP-glucose 4,6-dehydratase	-3.93449	0.0386503
			XP_014495545.1	Polygalacturonase inhibitor-like	-2.8484	0.0388037
			XP_014501049.1	Cellulose synthase	-3.46001	0.0404908
			XP_014522955.1	Polygalacturonate 4-alpha-galacturonosyltransferase	-3.01539	0.0427914
			XP_017432473.1	Vegetative cell wall protein gp1-like	-2.63816	0.048773
		Calcium signaling associated	Gene ID	Annotation	log2 Fold Change	FDR (≤0.05)
			XP_017407191.1	GDT1-like protein 1	2.34182	0.0355263
			XP_017407191.1	GDT1-like protein 1	2.33	0.0394737
			XP_017407191.1	GDT1-like protein 1	2.1835	0.0462171
			XP_017407191.1	GDT1-like protein 1	2.20407	0.0475329
			XP_014524203.1	Calcium-binding protein PBP1-like	-3.18901	0.0167178
			XP_022744061.1	Calreticulin-like	-4.39992	0.0107362
		Protein kinases/phosphatases	Gene ID	Annotation	log2 Fold Change	FDR (≤0.05)
			XP_022633429.1	Receptor like protein	2.27156	0.0498355
			XP_017416083.1	Probable tyrosine-protein phosphatase	2.24032	0.0478618
			XP_014502864.1	Probable protein phosphatase 2C	3.14133	0.0450658
			XP_014523368.1	Serine/threonine-protein kinase	2.03073	0.0442434
			XP_014515746.1	Probable serine/threonine-protein kinase	4.69198	0.0430921
			XP_014513561.1	Phytochrome A isoform X1	3.46471	0.0375
			XP_014522438.1	Serine/threonine-protein kinase CTR1	3.26721	0.0371711
			XP_014505388.1	Probable tyrosine-protein phosphatase	2.96234	0.0287829
			XP_014512240.1	Guanylate kinase 2	3.35282	0.0279605
			XP_017422851.1	Two-component response regulator-like APRR5	3.78011	0.0251645
			XP_017429010.1	Probable protein phosphatase 2C	3.1272	0.0248355
			XP_014522439.1	Serine/threonine-protein kinase CTR1	3.59494	0.0240132
			XP_014497290.1	Serine/threonine-protein kinase UCNL	2.79297	0.0236842
			XP_017413539.1	CBL-interacting serine/threonine-protein kinase	2.7597	0.0220395
			XP_014521152.1	Protein TWIN LOV 1 isoform X1	2.63096	0.0184211
			XP_014505435.1	Probable protein phosphatase 2C	3.42622	0.0171053
			XP_014513561.1	Phytochrome A isoform X1	3.75599	0.0164474
			XP_014522438.1	Serine/threonine-protein kinase CTR1	3.73945	0.0116776
			XP_017420023.1	Serine/threonine-protein kinase ATG1t	2.51257	0.0115132
			XP_014505389.1	Probable tyrosine-protein phosphatase	3.39033	0.0101974
			XP_014514286.1	Probable choline kinase 2	4.35171	0.00986842
			XP_014501465.1	Receptor-like protein kinase	4.55043	0.009375
			XP_014514286.1	Probable choline kinase 2	4.05057	0.00756579
			XP_014514286.1	Probable choline kinase 2	4.31371	0.00674342
			XP_014513561.1	Phytochrome A isoform X1	4.02175	0.00328947
			XP_014509399.1	Receptor-like protein kinase	-5.52852	0.0161043
			XP_014494562.1	Probable protein phosphatase 2C	-5.64668	0.0162577
			XP_014494264.1	Serine/threonine protein phosphatase 2A	-3.7338	0.0185583
			XP_017424767.1	Receptor-like protein kinase HERK 1	-3.71823	0.022546
			XP_017437064.1	rho GTPase-activating protein	-3.09981	0.0317485
			XP_014505041.1	Serine/threonine protein phosphatase 2A	-2.71333	0.0394172
			XP_014489983.1	SNF1-related protein kinase	-2.66092	0.0406442
			XP_014510792.1	Protein phosphatase inhibitor 2	-2.31857	0.0430982
			XP_014503615.1	Mitogen-activated protein kinase kinase 3	-2.93555	0.0443252
			XP_014512885.1	SNF1-related protein kinase	-2.42842	0.0449387
			XP_014501549.1	Probable inactive receptor kinase	-2.88498	0.0490798
			XP_017411423.1	Ras-related protein RABE1c	-2.56491	0.0354294
		Hormone signaling and regulation	Gene ID	Annotation	log2 Fold Change	FDR (≤0.05)
			P32292.1	Full=Indole-3-acetic acid-induced protein ARG2	4.83816	0.00246711
			XP_014500516.1	Auxin-responsive protein IAA29	3.00488	0.0404605
			XP_017423951.1	ABSCISIC ACID-INSENSITIVE 5-like protein	-6.07034	0.00322086
			XP_014501921.1	Auxin-responsive protein IAA26-like	-2.88736	0.026227
			XP_014497913.1	Protein AUXIN SIGNALING F-BOX 2	-3.26568	0.0357362
			XP_014491398.1	ABSCISIC ACID-INSENSITIVE 5-like protein	-2.41144	0.0429448
			XP_014506968.1	1-aminocyclopropane-1-carboxylate oxidase	-2.64774	0.0444785
			XP_014491957.1	Indole-3-acetic acid-amido synthetase	-2.99509	0.0452454
		Secondary metabolites	Gene ID	Annotation	log2 Fold Change	FDR (≤0.05)
			XP_017429498.1	Geraniol 8-hydroxylase-like	4.17153	0.00411184
			XP_014498345.1	Tropinone reductase 1-like	3.67719	0.00690789
			XP_014497086.1	Tropinone reductase homolog At5g06060	3.87788	0.0113487
			XP_017429498.1	Geraniol 8-hydroxylase-like	4.15802	0.0120066
			XP_014497229.1	Putative S-adenosyl-L-methionine-dependent methyltransferase	2.59081	0.0266447
			XP_014497086.1	Tropinone reductase homolog At5g06060	3.7436	0.03125
			BAT76097.1	Hypothetical protein VIGAN_01405700	3.28538	0.0393092
			XP_014509997.1	1-deoxy-D-xylulose 5-phosphate reductoisomerase	2.86975	0.04375
			XP_014497229.1	Putative S-adenosyl-L-methionine-dependent methyltransferase	2.31968	0.0447368
			XP_014519875.1	Flavonol synthase/flavanone 3-hydroxylase-like	-3.37522	0.0202454
			XP_014519875.1	Flavonol synthase/flavanone 3-hydroxylase-like	-2.91639	0.0246933
			XP_017416011.1	Leucoanthocyanidin dioxygenase-like	-3.38365	0.0308282
		F box protein/proteolysis	Gene ID	Annotation	log2 Fold Change	FDR (≤0.05)
			XP_014507577.1	F-box/kelch-repeat protein	3.4507	0.00838816
			XP_014519890.1	Ubiquitin-conjugating enzyme E2 2-like	3.42024	0.0118421
			XP_014503590.1	Protein AMN1 homolog	3.58682	0.0159539
			XP_014503590.1	Protein AMN1 homolog	3.477	0.0412829
			XP_017428343.1	Protein AMN1 homolog	3.45622	0.00953947
			XP_014491392.1	F-box protein SKIP24-like	2.58389	0.0226974
			XP_014511275.1	F-box protein	2.27661	0.0409539
			XP_014522662.1	F-box protein	2.72407	0.0472039
			XP_017411780.1	BTB/POZ domain-containing protein	2.90582	0.0230263
			XP_017408919.1	Putative E3 ubiquitin-protein ligase	2.7109	0.0309211
			XP_017428191.1	Kelch repeat-containing protein	2.24602	0.0465461
			XP_017405926.1	Ubiquitin carboxyl-terminal hydrolase	2.71013	0.0195724
			XP_017405926.1	Ubiquitin carboxyl-terminal hydrolase	2.43595	0.0314145
			XP_017405926.1	Ubiquitin carboxyl-terminal hydrolase	2.73788	0.01875
			XP_014497136.1	Small ubiquitin-related modifier	-3.20881	0.0133436
			XP_014520287.1	E3 ubiquitin-protein ligase SDIR1-lik	-3.18901	0.0168712
			XP_017406225.1	E3 ubiquitin-protein ligase SDIR1-like	-2.77418	0.020092
			XP_014513469.1	Putative F-box protein	-2.99792	0.0282209
			XP_014516478.1	F-box/LRR-repeat protein	-3.29312	0.0283742
			XP_014505461.1	E3 ubiquitin-protein ligase	-2.86906	0.0312883
			XP_014500301.1	EID1-like F-box protein	-2.3914	0.0397239
			XP_014520287.1	E3 ubiquitin-protein ligase SDIR1-like	-2.54563	0.043865
			XP_014520287.1	E3 ubiquitin-protein ligase SDIR1-like	-2.53466	0.0473926
		Transporters	Gene ID	Annotation	log2 Fold Change	FDR (≤0.05)
			XP_014518954.1	LOW QUALITY PROTEIN: piezo-type mechanosensitive ion channel	2.59243	0.0310855
			BAT80252.1	Hypothetical protein	3.35707	0.0180921
			BAT80252.1	Hypothetical protein	3.24763	0.0213816
			BAT80252.1	Hypothetical protein	3.33288	0.0199013
			XP_014499871.1	Mitochondrial thiamine pyrophosphate carrier-like	3.53143	0.00723684
			XP_014523556.1	Protein NRT1/ PTR FAMILY 3.1	3.92843	0.00131579
			XP_014515044.1	Synaptic vesicle membrane protein VAT-1 homolog	2.73513	0.0342105
			XP_014516259.1	Copper transport protein ATX1-like isoform	2.3615	0.0121711
			BAT91034.1	Hypothetical protein	3.00305	0.0496711
			XP_014503800.1	Uncharacterized protein LOC106764092	-2.91045	0.0230061
			XP_006579556.1	Nucleobase-ascorbate transporter 6	-2.21139	0.0464724
			XP_017437523.1	Protein NRT1/ PTR FAMILY 2.13	-3.52386	0.0415644
			XP_014501088.1	Probable inositol transporter 2	-4.2593	0.0171779
			XP_014494406.1	Probable magnesium transporter NIPA6	-2.75767	0.0296012
			XP_014501000.1	Preprotein translocase subunit SECY	-2.66712	0.0478528
			XP_003540056.1	Protein transport protein Sec61 subunit alpha	-3.28591	0.0374233
			XP_017433491.1	Protein transport protein Sec61 subunit alpha	-3.3313	0.0460123
			XP_014517790.1	Non-specific lipid-transfer protein-like protein At5g64080	-4.25724	0.00659509
			XP_014502198.1	UDP-galactose transporter 1	-3.36208	0.0351227
			XP_014514980.1	Molybdate transporter 2	-3.68037	0.0199387
			XP_014518760.1	Molybdate-anion transporter	-3.33276	0.0328221
			XP_014510507.1	Probable sulfate transporter 3.3	-3.27795	0.0331288
			XP_014522374.1	Bidirectional sugar transporter SWEET3	-3.3062	0.0349693
			XP_014510507.1	Probable sulfate transporter 3.3	-3.70313	0.0423313
			XP_017437044.1	Dicarboxylate transporter 2.1	-2.2118	0.0495399
		Cytochrome P450	Gene ID	Annotation	log2 Fold Change	FDR (≤0.05)
			XP_014493191.1	Cytochrome P450 83B1-like	4.80611	0.00164474
			XP_014495530.1	Cytochrome P450 93A3-like	4.0982	0.00625
			XP_014493191.1	Cytochrome P450 83B1-like	4.66832	0.00657895
			XP_014495530.1	Cytochrome P450 93A3-like	3.64134	0.0235197
			XP_014490992.1	Cytochrome P450 94B3	2.70135	0.0348684
			XP_014492537.1	Cytochrome P450 83B1-like	-4.10224	0.0121166
		Autophagy related	Gene ID	Annotation	log2 Fold Change	FDR (≤0.05)
			XP_014520670.1	Rab3 GTPase-activating protein	2.072	0.028125
			XP_014521418.1	Amino acid transporter ANTL3-like	3.47042	0.0333882
			XP_014521418.1	Amino acid transporter ANTL3-like	3.66375	0.0241776
		Receptors	Gene ID	Annotation	log2 Fold Change	FDR (≤0.05)
			XP_014513481.1	Ultraviolet-B receptor UVR8-like	2.53965	0.0233553
			XP_014513481.1	Ultraviolet-B receptor UVR8-like	2.23865	0.0256579
			XP_014513481.1	Ultraviolet-B receptor UVR8-like	2.45105	0.0302632
			XP_014513481.1	Ultraviolet-B receptor UVR8-like	2.46104	0.0350329
			XP_014513481.1	Ultraviolet-B receptor UVR8-like	2.30903	0.0373355
		Epigenetic regulator	Gene ID	Annotation	log2 Fold Change	FDR (≤0.05)
			AGV54696.1	Histone H1 subtype 5	-5.59812	0.00368098
		Protein processing	Gene ID	Annotation	log2 Fold Change	FDR (≤0.05)
			XP_014507538.1	22.7 kDa class IV heat shock protein	3.32233	0.00394737
			XP_014504038.1	17.9 kDa class II heat shock protein	4.2296	0.00115132
			XP_014504237.1	17.9 kDa class II heat shock protein-like	2.8695	0.0177632
			XP_014505096.1	17.8 kDa class I heat shock protein-like	3.42259	0.0320724
			XP_014493053.1	Small heat shock protein	3.54463	0.0324013
			XP_014497311.1	Uncharacterized protein	-2.46857	0.0342025
			XP_014514694.1	Dolichyl-diphosphooligosaccharide	-3.3446	0.0207055
