# Supplementary material for: Bruchid beetle ovipositioning mediated defense responses in black gram pods
Source: BMC Plant Biol. 2021 Jan 11;21:38. doi: 10.1186/s12870-020-02796-4 (PMC7802178; doi:10.1186/s12870-020-02796-4)
Supplement: Supplementary file 7 — Additional file 7: Table S7: 29 down-regulated genes of a primary metabolic pathway in the IC-8219 cultivar in response to bruchid oviposition [file 12870_2020_2796_MOESM7_ESM.xlsx]

## Sheet: Additional file 7_Table S7
		Primary metabolism	Gene ID	Annotation	log2 Fold Change	FDR (≤0.05)
			XP_014496356.1	ATP-citrate synthase	3.15649	0.0299342
			XP_014505097.1	Aldose 1-epimerase	-3.05145	0.0217791
			XP_014501172.1	Sucrose synthase	-4.22365	0.0127301
			XP_014501172.1	Sucrose synthase	-4.27279	0.0122699
			NP_001304081.1	Sucrose synthase	-5.17806	0.0418712
			NP_001316763.1	Sucrose synthase	-5.49956	0.00460123
			XP_014502110.1	Uncharacterized protein At1g04910-like	-3.21689	0.0257669
			XP_014522836.1	Uncharacterized protein At1g04910-like	-5.18067	0.0203988
			XP_003536125.1	UDP-glucuronic acid decarboxylase	-3.55507	0.0231595
			XP_014523158.1	UDP-glucose 4,6-dehydratase	-3.93449	0.0386503
			XP_014514026.1	Malate dehydrogenase	-3.38198	0.0391104
			XP_014493031.1	Mannan endo-1,4-beta-mannosidase	-3.10698	0.0343558
			XP_014510039.1	UDP-glucuronate 4-epimerase	-2.52534	0.0492331
			XP_014511762.1	Alpha-1,4 glucan phosphorylase	-3.56619	0.0371166
			BAU01329.1	Hypothetical protein	-3.54024	0.046319
			XP_014514484.1	UDP-glucuronate 4-epimerase	-3.54433	0.0240798
			XP_014516323.1	Sterol 3-beta-glucosyltransferase	-2.75166	0.0280675
			XP_014510898.1	Sucrose-phosphatase 1-like	-4.3483	0.00996933
			XP_014510898.1	Sucrose-phosphatase 1-like	-3.91821	0.0392638
			XP_014521096.1	Pyrophosphate--fructose 6-phosphate 1-phosphotransferase	-3.1945	0.0403374
			XP_014501897.1	Glucose-6-phosphate isomerase	-3.09673	0.042638
			XP_014514027.1	Pyruvate kinase 1	-2.94268	0.0398773
			XP_014505097.1	Aldose 1-epimerase	-3.05145	0.0217791
			XP_014520789.1	Phosphoenolpyruvate carboxykinase	-3.25263	0.0440184
			XP_014493031.1	Mannan endo-1,4-beta-mannosidase	-3.10698	0.0343558
			XP_014493135.1	Putative GDP-L-fucose synthase	-2.31634	0.0411043
			XP_014495312.1	Stachyose synthase	-4.51358	0.0409509
			XP_014505019.1	GDP-L-galactose phosphorylase	-4.9123	0.00751534
			XP_017436928.1	Pyruvate dehydrogenase	-3.12358	0.0476994
