# Supplementary material for: Bruchid beetle ovipositioning mediated defense responses in black gram pods
Source: BMC Plant Biol. 2021 Jan 11;21:38. doi: 10.1186/s12870-020-02796-4 (PMC7802178; doi:10.1186/s12870-020-02796-4)
Supplement: Supplementary file 8 — Additional file 8:. Table S8: 16 down-regulated genes of lipid metabolic pathway in the IC-8219 cultivar in response to bruchid oviposition [file 12870_2020_2796_MOESM8_ESM.xlsx]

## Sheet: DEGs of lipid metabolism_IC8219
		Lipid metabolism	Gene ID	Annotation	log2 Fold Change	FDR (≤0.05)
			XP_022641220.1	Probable choline kinase 2	4.14784	0.0152961
			XP_017425794.1	Sphingosine kinase 1-like	2.44714	0.0481908
			XP_014499686.1	Seed linoleate 9S-lipoxygenase	-6.27236	0.0125767
			XP_017425254.1	Seed linoleate 9S-lipoxygenase	-5.54971	0.0277607
			KOM30096.1	Hypothetical protein	-8.98454	0.000920245
			KOM30095.1	Hypothetical protein	-8.81382	0.00628834
			XP_014524156.1	Linoleate 9S-lipoxygenase	-3.78806	0.0338957
			XP_014515449.1	Patatin-17-like	-7.36966	0.00107362
			XP_017441892.1	Patatin-2-Kuras 4-like	-9.40608	0.00613497
			XP_017441892.1	Patatin-2-Kuras 4-like	-6.93669	0.0118098
			BAT96833.1	Hypothetical protein	-8.15752	0.000613497
			KOM56148.1	Hypothetical protein	-2.99677	0.0177914
			XP_014523207.1	Biotin carboxyl carrier protein of acetyl-CoA carboxylase	-3.7777	0.00904908
			XP_014504567.1	Acetyl-CoA acetyltransferase, cytosolic 1	-3.06407	0.0297546
			XP_017422544.1	Alcohol dehydrogenase 1	-5.58327	0.0047546
			XP_014520963.1	Allene oxide cyclase 3	-4.36917	0.00966258
