# Supplementary material for: Bruchid beetle ovipositioning mediated defense responses in black gram pods
Source: BMC Plant Biol. 2021 Jan 11;21:38. doi: 10.1186/s12870-020-02796-4 (PMC7802178; doi:10.1186/s12870-020-02796-4)
Supplement: Supplementary file 9 — Additional file 9: Table S9: 2 down-regulated primary metabolic genes in the T-9 cultivar in response bruchid oviposition [file 12870_2020_2796_MOESM9_ESM.xlsx]

## Sheet: Additional file 9_Table S9
		Primary metabolism	Gene ID	Annotation	log2 Fold Change	FDR (≤0.05)
			XP_014497878.1	Phosphomannomutase	-3.76797	0.0480769
			NP_001316763.1	Sucrose synthase	-6.58868	0.0346154
