# Supplementary material for: Bruchid beetle ovipositioning mediated defense responses in black gram pods
Source: BMC Plant Biol. 2021 Jan 11;21:38. doi: 10.1186/s12870-020-02796-4 (PMC7802178; doi:10.1186/s12870-020-02796-4)
Supplement: Supplementary file 10 — Additional file 10: Table S10: List of qPCR primers used for validation of transcriptome data [file 12870_2020_2796_MOESM10_ESM.xlsx]

## Sheet: Additional file 10_Table S10 
	Product size (bp)	Primer name	Gene Ids	Primer sequence	Length (bp)	%GC	Tm (degree C)	Start	Stop
	168	Zinc Finger protein (Forward)	XP_017417818.1	tgcacgagtgttccatctgt	20	50	59.61	370	389
		Zinc Finger protein (Reverse)		taaccctggtgctgttggac	20	55	59.89	518	537
	131	Sucrose synthase (Forward)	NP_001316763.1	gagcttgcacccacttttgg	20	55	59.97	519	538
		Sucrose synthase (Reverse)		tgcccagatactcctcagct	20	55	60.03	630	649
	158	Cysteine synthase (Forward)	XP_017430963.1	tttaatctgtgaccgccgct	20	50	60.04	300	319
		Cysteine synthase (Reverse)		tgcctccgggattcaagaac	20	55	60.04	438	457
	203	Heat shock protein (Forward)	XP_014505096.1	cacttcctccggtggtgaaa	20	55	59.89	232	251
		Heat shock protein (Reverse)		cgcggtgccatctatcatct	20	55	60.04	415	434
	169	Ethylene responsive transcription factor (Forward)	XP_014489970.1	gctttgacccacgttgtcac	20	55	59.97	289	308
		Ethylene responsive transcription factor (Reverse)		acgatgcgtcttgttccctt	20	50	59.97	438	457
	195	Defensin (Forward)	XP_017421515.1	tggtgaaccacatcttcttcca	22	45.45	59.56	39	60
		Defensin (Reverse)		tgcaaagtccctgagaacca	20	50	59.16	214	233
	212	Chlorophyll a/b binding protein (Forward)	ABW70800.1	ccatgcttggagctcttgga	20	55	60.03	308	327
		Chlorophyll a/b binding protein (Reverse)		tctgtaaccctcaacggcac	20	55	59.97	500	519
	209	AP2-like ERF (Forward)	XP_014514818.1	gcttacgacagggctgctat	20	55	59.89	985	1004
		AP2-like ERF (Reverse)		ggctctccttgaccagcttt	20	55	59.96	1174	1193
	180	Hypothetical protein (Forward)	BAT85009.1	cggaacatagccgcaaactg	20	55	59.9	722	741
		Hypothetical protein (Reverse)		cgctctgttccaccatctgt	20	55	60.04	882	901
	184	Geraniol-8-hydroxylase (Forward)	XP_017429498.1	atggaagaagcaggaaggcc	20	50	59.97	1075	1094
		Geraniol-8-hydroxylase (Reverse)		gaggggcgagtcacttgtgaa	20	50	59.97	1239	1258
